# Supplementary material for: trans-Diaqua­bis­(l-phenyl­alaninato-κ2 N,O)nickel(II)
Source: Acta Crystallogr Sect E Struct Rep Online. 2012 Mar 17;68(Pt 4):m446. doi: 10.1107/S160053681201080X (PMC3343844; doi:10.1107/S160053681201080X)
Supplement: Supplementary file 1 [file e-68-0m446-sup1.cif]

##############################################################################
#                                                                            #
# This CIF contains the data in a paper accepted for publication in          #
# Acta Crystallographica Section E. It conforms to the requirements of       #
# Notes for Authors for Acta Crystallographica Section E, and has been       #
# peer reviewed under the auspices of the IUCr Commission on Journals.       #
#                                                                            #
# Full details of the Crystallographic Information File format               #
# are given in the paper "The Crystallographic Information File (CIF):       #
# a New Standard Archive File for Crystallography" by S. R. Hall, F. H.      #
# Allen and I. D. Brown [Acta Cryst. (1991), A47, 655-685].                  #
#                                                                            #
# The current version of the core CIF dictionary is obtainable from          #
# ftp://ftp.iucr.org/pub/cif_core.dic.                                       #
#                                                                            #
# Software is freely available for graphical display of the structure(s)     #
# in this CIF. For information consult the CIF software page                 #
# http://www.iucr.org/resources/cif/software.                                #
#                                                                            #
# This file may be used for bona fide research purposes within the           #
# scientific community so long as proper attribution is given to the journal # 
# article from which it was obtained.                                        #
#                                                                            #
##############################################################################
data_I
_audit_creation_method     SHELXL-97
_chemical_name_systematic
;
<i>trans</i>-Diaquabis(<i>L</i>-phenylalaninato-
\k^2^<i>N</i>,<i>O</i>)nickel(II)
;
_chemical_name_common     ?
_chemical_formula_moiety     'C18 H24 N2 Ni O6'
_chemical_formula_sum     'C18 H24 N2 Ni O6'
_chemical_formula_iupac     '[Ni (C9 H10 N1 O2)2 (H2 O)2]'
_chemical_formula_weight     423.10
_chemical_melting_point     ?
_symmetry_cell_setting     monoclinic
_symmetry_space_group_name_H-M     'P 21'
_symmetry_space_group_name_Hall     'P 2yb'
loop_
    _symmetry_equiv_pos_as_xyz
    'x, y, z'
    '-x, y+1/2, -z'
_cell_length_a     4.8272(5)
_cell_length_b     32.617(4)
_cell_length_c     6.0585(7)
_cell_angle_alpha     90.00
_cell_angle_beta     105.9950(10)
_cell_angle_gamma     90.00
_cell_volume     916.97(18)
_cell_formula_units_Z     2
_cell_measurement_reflns_used     7357
_cell_measurement_theta_min     2.498
_cell_measurement_theta_max     27.834
_cell_measurement_temperature     100(2)
_exptl_crystal_description     'block'
_exptl_crystal_colour     'pale blue'
_exptl_crystal_size_max     0.46
_exptl_crystal_size_mid     0.15
_exptl_crystal_size_min     0.15
_exptl_crystal_density_diffrn     1.532
_exptl_crystal_density_meas     ?
_exptl_crystal_density_method     'not measured'
_exptl_crystal_F_000     444
_exptl_absorpt_coefficient_mu     1.096
_exptl_absorpt_correction_type     multi-scan
_exptl_absorpt_process_details     '(SADABS; Bruker, 2008)'
_exptl_absorpt_correction_T_min     0.6325
_exptl_absorpt_correction_T_max     0.8528
_exptl_special_details     ?
_diffrn_ambient_temperature     100(2)
_diffrn_radiation_type     MoK\a
_diffrn_radiation_wavelength     0.71073
_diffrn_radiation_source     'fine-focus sealed tube'
_diffrn_radiation_monochromator     graphite
_diffrn_measurement_device_type     'Bruker SMART APEX'
_diffrn_measurement_method     '\f and \w scans'
_diffrn_detector_area_resol_mean     ?
_diffrn_reflns_number     8826
_diffrn_reflns_av_R_equivalents     0.0203
_diffrn_reflns_av_sigmaI/netI     0.0305
_diffrn_reflns_theta_min     1.25
_diffrn_reflns_theta_max     24.99
_diffrn_reflns_theta_full     24.99
_diffrn_measured_fraction_theta_max     1.000
_diffrn_measured_fraction_theta_full     1.000
_diffrn_reflns_limit_h_min     -5
_diffrn_reflns_limit_h_max     5
_diffrn_reflns_limit_k_min     -38
_diffrn_reflns_limit_k_max     38
_diffrn_reflns_limit_l_min     -7
_diffrn_reflns_limit_l_max     7
_refine_special_details
;
Refinement of <i>F</i>^2^ against ALL reflections. The weighted <i>R</i>-factor
<i>wR</i> and goodness of fit <i>S</i> are based on <i>F</i>^2^, conventional
<i>R</i>-factors <i>R</i> are based on <i>F</i>, with <i>F</i> set to zero for
negative <i>F</i>^2^. The threshold expression of <i>F</i>^2^ >
\s(<i>F</i>^2^) is used only for calculating <i>R</i>-factors(gt) <i>etc</i>.
and is not relevant to the choice of reflections for refinement.
<i>R</i>-factors based on <i>F</i>^2^ are statistically about twice as large
as those based on <i>F</i>, and <i>R</i>- factors based on ALL data will be
even larger.
;
_reflns_number_total     3214
_reflns_number_gt     3157
_reflns_threshold_expression     I>2\s(I)
_refine_ls_structure_factor_coef     Fsqd
_refine_ls_matrix_type     full
_refine_ls_R_factor_all     0.0237
_refine_ls_R_factor_gt     0.0232
_refine_ls_wR_factor_gt     0.0577
_refine_ls_wR_factor_ref     0.0580
_refine_ls_goodness_of_fit_ref     1.062
_refine_ls_restrained_S_all     1.062
_refine_ls_number_reflns     3214
_refine_ls_number_parameters     256
_refine_ls_number_restraints     5
_refine_ls_hydrogen_treatment     mixed
_refine_ls_weighting_scheme     calc
_refine_ls_weighting_details
         'calc w=1/[\s^2^(Fo^2^)+(0.0344P)^2^+0.0026P] where P=(Fo^2^+2Fc^2^)/3'
_atom_sites_solution_hydrogens     geom
_atom_sites_solution_primary     direct
_atom_sites_solution_secondary     difmap
_refine_ls_shift/su_max     0.000
_refine_ls_shift/su_mean     0.000
_refine_diff_density_max     0.432
_refine_diff_density_min     -0.217
_refine_ls_extinction_method     none
_refine_ls_extinction_coef     ?
_refine_ls_abs_structure_details     'Flack (1983), 1567 Friedel pairs'
_refine_ls_abs_structure_Flack     -0.003(10)
loop_
    _atom_type_symbol
    _atom_type_description
    _atom_type_scat_dispersion_real
    _atom_type_scat_dispersion_imag
    _atom_type_scat_source
    'C' 'C' 0.0033 0.0016
                         'International Tables Vol C Tables 4.2.6.8 and 6.1.1.4'
    'H' 'H' 0.0000 0.0000
                         'International Tables Vol C Tables 4.2.6.8 and 6.1.1.4'
    'N' 'N' 0.0061 0.0033
                         'International Tables Vol C Tables 4.2.6.8 and 6.1.1.4'
    'Ni' 'Ni' 0.3393 1.1124
                         'International Tables Vol C Tables 4.2.6.8 and 6.1.1.4'
    'O' 'O' 0.0106 0.0060
                         'International Tables Vol C Tables 4.2.6.8 and 6.1.1.4'
_computing_data_collection     'APEX2 (Bruker, 2010)'
_computing_cell_refinement     'SAINT (Bruker, 2010)'
_computing_data_reduction     'SAINT (Bruker, 2010)'
_computing_structure_solution     'SHELXS97 (Sheldrick, 2008)'
_computing_structure_refinement     'SHELXL97 (Sheldrick, 2008)'
_computing_molecular_graphics     'ORTEP-3 (Farrugia, 1997)'
_computing_publication_material     'publCIF (Westrip, 2010)'
loop_
    _atom_site_type_symbol
    _atom_site_label
    _atom_site_fract_x
    _atom_site_fract_y
    _atom_site_fract_z
    _atom_site_U_iso_or_equiv
    _atom_site_adp_type
    _atom_site_calc_flag
    _atom_site_refinement_flags
    _atom_site_occupancy
    _atom_site_symmetry_multiplicity
    _atom_site_disorder_assembly
    _atom_site_disorder_group
    Ni Ni1 0.28611(5) 0.648490(11) 0.40794(4) 0.01552(8) Uani d . 1 1 . .
    O O1 0.4353(3) 0.62803(5) 0.1433(3) 0.0176(3) Uani d . 1 1 . .
    C C2 0.3680(5) 0.59137(6) 0.0787(4) 0.0154(5) Uani d . 1 1 . .
    O O3 0.4153(4) 0.57545(5) -0.0940(3) 0.0208(4) Uani d . 1 1 . .
    C C4 0.2425(5) 0.56442(7) 0.2377(4) 0.0187(5) Uani d . 1 1 . .
    H H4 0.4108 0.5512 0.3495 0.022 Uiso calc R 1 1 . .
    N N5 0.1012(4) 0.59095(5) 0.3755(3) 0.0166(4) Uani d . 1 1 . .
    H H5A 0.1239 0.5796 0.5184 0.020 Uiso calc R 1 1 . .
    H H5B -0.0929 0.5929 0.3038 0.020 Uiso calc R 1 1 . .
    C C6 0.0588(5) 0.52992(7) 0.1089(4) 0.0213(5) Uani d . 1 1 . .
    H H6A 0.1709 0.5153 0.0189 0.026 Uiso calc R 1 1 . .
    H H6B -0.1116 0.5421 -0.0019 0.026 Uiso calc R 1 1 . .
    C C7 -0.0470(5) 0.49844(7) 0.2534(4) 0.0212(5) Uani d . 1 1 . .
    C C8 -0.2788(5) 0.47360(8) 0.1455(4) 0.0245(5) Uani d . 1 1 . .
    H H8 -0.3693 0.4773 -0.0136 0.029 Uiso calc R 1 1 . .
    C C9 -0.3811(6) 0.44351(9) 0.2643(5) 0.0285(6) Uani d . 1 1 . .
    H H9 -0.5387 0.4268 0.1864 0.034 Uiso calc R 1 1 . .
    C C10 -0.2533(6) 0.43785(8) 0.4970(5) 0.0262(6) Uani d . 1 1 . .
    H H10 -0.3241 0.4175 0.5794 0.031 Uiso calc R 1 1 . .
    C C11 -0.0218(6) 0.46217(7) 0.6083(4) 0.0249(5) Uani d . 1 1 . .
    H H11 0.0675 0.4584 0.7675 0.030 Uiso calc R 1 1 . .
    C C12 0.0812(5) 0.49241(7) 0.4865(4) 0.0233(5) Uani d . 1 1 . .
    H H12 0.2402 0.5089 0.5640 0.028 Uiso calc R 1 1 . .
    O O13 -0.0828(4) 0.67531(5) 0.1807(3) 0.0190(3) Uani d D 1 1 . .
    H H13A -0.231(4) 0.6608(7) 0.133(4) 0.023 Uiso d D 1 1 . .
    H H13B -0.042(6) 0.6837(8) 0.059(3) 0.023 Uiso d D 1 1 . .
    O O21 0.1315(3) 0.66878(5) 0.6664(3) 0.0173(3) Uani d . 1 1 . .
    C C22 0.2192(5) 0.70390(7) 0.7484(4) 0.0170(5) Uani d . 1 1 . .
    O O23 0.1545(4) 0.72004(5) 0.9143(3) 0.0215(4) Uani d . 1 1 . .
    C C24 0.4021(5) 0.72964(7) 0.6278(4) 0.0177(5) Uani d . 1 1 . .
    H H24 0.5846 0.7379 0.7437 0.021 Uiso calc R 1 1 . .
    N N25 0.4761(4) 0.70600(5) 0.4425(3) 0.0169(4) Uani d . 1 1 . .
    H H25A 0.6730 0.7032 0.4760 0.020 Uiso calc R 1 1 . .
    H H25B 0.4138 0.7200 0.3060 0.020 Uiso calc R 1 1 . .
    C C26 0.2290(5) 0.76835(7) 0.5355(4) 0.0218(5) Uani d . 1 1 . .
    H H26A 0.0524 0.7601 0.4164 0.026 Uiso calc R 1 1 . .
    H H26B 0.1680 0.7813 0.6623 0.026 Uiso calc R 1 1 . .
    C C27 0.3862(5) 0.80002(7) 0.4338(4) 0.0198(5) Uani d . 1 1 . .
    C C28 0.6211(5) 0.82146(7) 0.5734(4) 0.0220(5) Uani d . 1 1 . .
    H H28 0.6866 0.8153 0.7326 0.026 Uiso calc R 1 1 . .
    C C29 0.7596(6) 0.85182(8) 0.4812(5) 0.0255(6) Uani d . 1 1 . .
    H H29 0.9187 0.8662 0.5773 0.031 Uiso calc R 1 1 . .
    C C30 0.6654(6) 0.86095(8) 0.2499(5) 0.0274(7) Uani d . 1 1 . .
    H H30 0.7605 0.8815 0.1868 0.033 Uiso calc R 1 1 . .
    C C31 0.4317(6) 0.84014(8) 0.1094(4) 0.0278(6) Uani d . 1 1 . .
    H H31 0.3651 0.8467 -0.0492 0.033 Uiso calc R 1 1 . .
    C C32 0.2955(5) 0.80967(7) 0.2019(4) 0.0239(5) Uani d . 1 1 . .
    H H32 0.1377 0.7952 0.1046 0.029 Uiso calc R 1 1 . .
    O O33 0.6519(4) 0.62138(5) 0.6364(3) 0.0187(3) Uani d D 1 1 . .
    H H33A 0.592(6) 0.6108(8) 0.740(4) 0.022 Uiso d D 1 1 . .
    H H33B 0.792(4) 0.6368(6) 0.684(4) 0.022 Uiso d D 1 1 . .
loop_
    _atom_site_aniso_label
    _atom_site_aniso_U_11
    _atom_site_aniso_U_22
    _atom_site_aniso_U_33
    _atom_site_aniso_U_12
    _atom_site_aniso_U_13
    _atom_site_aniso_U_23
    Ni1 0.01495(13) 0.01567(13) 0.01611(13) -0.00181(13) 0.00456(9) 0.00010(13)
    O1 0.0157(8) 0.0181(8) 0.0192(8) -0.0020(6) 0.0051(6) 0.0016(7)
    C2 0.0127(11) 0.0169(12) 0.0149(12) 0.0017(9) 0.0011(9) 0.0025(9)
    O3 0.0238(9) 0.0194(8) 0.0224(9) -0.0007(7) 0.0120(7) 0.0004(7)
    C4 0.0191(12) 0.0182(12) 0.0197(12) -0.0010(9) 0.0067(10) -0.0008(9)
    N5 0.0181(10) 0.0161(10) 0.0156(9) -0.0020(8) 0.0044(8) -0.0015(7)
    C6 0.0250(13) 0.0195(12) 0.0186(12) -0.0010(10) 0.0048(10) -0.0007(9)
    C7 0.0235(13) 0.0177(12) 0.0253(13) 0.0015(10) 0.0118(10) -0.0026(9)
    C8 0.0250(13) 0.0251(13) 0.0228(13) 0.0014(10) 0.0054(10) -0.0018(10)
    C9 0.0239(15) 0.0243(14) 0.0378(16) -0.0079(11) 0.0092(12) -0.0063(12)
    C10 0.0332(16) 0.0180(13) 0.0329(15) -0.0034(11) 0.0184(13) -0.0009(11)
    C11 0.0310(14) 0.0197(12) 0.0251(13) 0.0021(11) 0.0098(11) 0.0016(10)
    C12 0.0234(13) 0.0182(12) 0.0279(13) -0.0034(10) 0.0065(11) -0.0037(10)
    O13 0.0169(8) 0.0235(9) 0.0168(9) -0.0037(7) 0.0051(7) 0.0035(7)
    O21 0.0198(8) 0.0170(8) 0.0162(8) -0.0034(7) 0.0069(7) -0.0011(6)
    C22 0.0131(11) 0.0197(12) 0.0174(12) 0.0010(9) 0.0030(9) 0.0026(9)
    O23 0.0298(10) 0.0194(9) 0.0180(9) -0.0024(7) 0.0111(7) 0.0001(7)
    C24 0.0178(12) 0.0155(11) 0.0207(12) -0.0008(9) 0.0068(10) -0.0002(9)
    N25 0.0171(10) 0.0159(10) 0.0184(10) -0.0017(8) 0.0064(8) -0.0004(7)
    C26 0.0200(12) 0.0211(12) 0.0260(12) 0.0023(10) 0.0093(10) 0.0026(10)
    C27 0.0215(12) 0.0148(11) 0.0253(13) 0.0037(10) 0.0101(10) -0.0005(9)
    C28 0.0233(12) 0.0212(12) 0.0221(12) 0.0036(10) 0.0076(10) 0.0026(9)
    C29 0.0227(14) 0.0170(13) 0.0383(16) 0.0007(11) 0.0108(12) 0.0000(12)
    C30 0.0340(16) 0.0176(13) 0.0367(17) 0.0022(11) 0.0200(13) 0.0041(11)
    C31 0.0401(16) 0.0232(13) 0.0238(13) 0.0040(11) 0.0153(12) 0.0032(10)
    C32 0.0292(13) 0.0198(12) 0.0236(13) 0.0010(10) 0.0086(11) 0.0000(10)
    O33 0.0164(8) 0.0219(9) 0.0175(8) -0.0040(7) 0.0042(7) 0.0027(6)
_geom_special_details
;
 All esds (except the esd in the dihedral angle between two l.s. planes)
 are estimated using the full covariance matrix.  The cell esds are taken
 into account individually in the estimation of esds in distances, angles
 and torsion angles; correlations between esds in cell parameters are only
 used when they are defined by crystal symmetry.  An approximate (isotropic)
 treatment of cell esds is used for estimating esds involving l.s. planes.
;
loop_
    _geom_bond_atom_site_label_1
    _geom_bond_atom_site_label_2
    _geom_bond_site_symmetry_2
    _geom_bond_distance
    _geom_bond_publ_flag
    Ni1 O21 . 2.0223(16) ?
    Ni1 O1 . 2.0421(16) ?
    Ni1 N5 . 2.0642(18) ?
    Ni1 N25 . 2.0731(18) ?
    Ni1 O33 . 2.1139(17) ?
    Ni1 O13 . 2.1171(17) ?
    O1 C2 . 1.272(3) ?
    C2 O3 . 1.245(3) ?
    C2 C4 . 1.546(3) ?
    C4 N5 . 1.492(3) ?
    C4 C6 . 1.510(3) ?
    C4 H4 . 1.0000 ?
    N5 H5A . 0.9200 ?
    N5 H5B . 0.9200 ?
    C6 C7 . 1.526(3) ?
    C6 H6A . 0.9900 ?
    C6 H6B . 0.9900 ?
    C7 C8 . 1.390(3) ?
    C7 C12 . 1.391(3) ?
    C8 C9 . 1.386(4) ?
    C8 H8 . 0.9500 ?
    C9 C10 . 1.386(4) ?
    C9 H9 . 0.9500 ?
    C10 C11 . 1.385(4) ?
    C10 H10 . 0.9500 ?
    C11 C12 . 1.402(3) ?
    C11 H11 . 0.9500 ?
    C12 H12 . 0.9500 ?
    O13 H13A . 0.839(17) ?
    O13 H13B . 0.861(17) ?
    O21 C22 . 1.274(3) ?
    C22 O23 . 1.249(3) ?
    C22 C24 . 1.541(3) ?
    C24 N25 . 1.484(3) ?
    C24 C26 . 1.532(3) ?
    C24 H24 . 1.0000 ?
    N25 H25A . 0.9200 ?
    N25 H25B . 0.9200 ?
    C26 C27 . 1.510(3) ?
    C26 H26A . 0.9900 ?
    C26 H26B . 0.9900 ?
    C27 C32 . 1.388(3) ?
    C27 C28 . 1.401(3) ?
    C28 C29 . 1.395(4) ?
    C28 H28 . 0.9500 ?
    C29 C30 . 1.381(4) ?
    C29 H29 . 0.9500 ?
    C30 C31 . 1.389(4) ?
    C30 H30 . 0.9500 ?
    C31 C32 . 1.392(3) ?
    C31 H31 . 0.9500 ?
    C32 H32 . 0.9500 ?
    O33 H33A . 0.833(17) ?
    O33 H33B . 0.829(17) ?
loop_
    _geom_angle_atom_site_label_1
    _geom_angle_atom_site_label_2
    _geom_angle_atom_site_label_3
    _geom_angle_site_symmetry_1
    _geom_angle_site_symmetry_3
    _geom_angle
    _geom_angle_publ_flag
    O21 Ni1 O1 . . 179.03(7) ?
    O21 Ni1 N5 . . 97.42(7) ?
    O1 Ni1 N5 . . 82.24(7) ?
    O21 Ni1 N25 . . 82.71(7) ?
    O1 Ni1 N25 . . 97.64(7) ?
    N5 Ni1 N25 . . 179.38(8) ?
    O21 Ni1 O33 . . 92.85(6) ?
    O1 Ni1 O33 . . 88.04(7) ?
    N5 Ni1 O33 . . 86.75(7) ?
    N25 Ni1 O33 . . 92.64(7) ?
    O21 Ni1 O13 . . 86.82(6) ?
    O1 Ni1 O13 . . 92.29(6) ?
    N5 Ni1 O13 . . 92.84(7) ?
    N25 Ni1 O13 . . 87.77(7) ?
    O33 Ni1 O13 . . 179.43(7) ?
    C2 O1 Ni1 . . 115.66(14) ?
    O3 C2 O1 . . 124.1(2) ?
    O3 C2 C4 . . 118.74(19) ?
    O1 C2 C4 . . 116.99(19) ?
    N5 C4 C6 . . 115.3(2) ?
    N5 C4 C2 . . 109.68(17) ?
    C6 C4 C2 . . 112.15(19) ?
    N5 C4 H4 . . 106.4 ?
    C6 C4 H4 . . 106.4 ?
    C2 C4 H4 . . 106.4 ?
    C4 N5 Ni1 . . 109.17(14) ?
    C4 N5 H5A . . 109.8 ?
    Ni1 N5 H5A . . 109.8 ?
    C4 N5 H5B . . 109.8 ?
    Ni1 N5 H5B . . 109.8 ?
    H5A N5 H5B . . 108.3 ?
    C4 C6 C7 . . 116.5(2) ?
    C4 C6 H6A . . 108.2 ?
    C7 C6 H6A . . 108.2 ?
    C4 C6 H6B . . 108.2 ?
    C7 C6 H6B . . 108.2 ?
    H6A C6 H6B . . 107.3 ?
    C8 C7 C12 . . 118.1(2) ?
    C8 C7 C6 . . 118.4(2) ?
    C12 C7 C6 . . 123.5(2) ?
    C9 C8 C7 . . 121.6(2) ?
    C9 C8 H8 . . 119.2 ?
    C7 C8 H8 . . 119.2 ?
    C8 C9 C10 . . 120.0(3) ?
    C8 C9 H9 . . 120.0 ?
    C10 C9 H9 . . 120.0 ?
    C11 C10 C9 . . 119.5(2) ?
    C11 C10 H10 . . 120.3 ?
    C9 C10 H10 . . 120.3 ?
    C10 C11 C12 . . 120.1(2) ?
    C10 C11 H11 . . 119.9 ?
    C12 C11 H11 . . 119.9 ?
    C7 C12 C11 . . 120.7(2) ?
    C7 C12 H12 . . 119.6 ?
    C11 C12 H12 . . 119.6 ?
    Ni1 O13 H13A . . 118.2(18) ?
    Ni1 O13 H13B . . 109.7(18) ?
    H13A O13 H13B . . 105(2) ?
    C22 O21 Ni1 . . 116.26(14) ?
    O23 C22 O21 . . 124.3(2) ?
    O23 C22 C24 . . 117.1(2) ?
    O21 C22 C24 . . 118.5(2) ?
    N25 C24 C26 . . 111.88(18) ?
    N25 C24 C22 . . 111.37(18) ?
    C26 C24 C22 . . 107.21(18) ?
    N25 C24 H24 . . 108.8 ?
    C26 C24 H24 . . 108.8 ?
    C22 C24 H24 . . 108.8 ?
    C24 N25 Ni1 . . 110.76(14) ?
    C24 N25 H25A . . 109.5 ?
    Ni1 N25 H25A . . 109.5 ?
    C24 N25 H25B . . 109.5 ?
    Ni1 N25 H25B . . 109.5 ?
    H25A N25 H25B . . 108.1 ?
    C27 C26 C24 . . 115.33(19) ?
    C27 C26 H26A . . 108.4 ?
    C24 C26 H26A . . 108.4 ?
    C27 C26 H26B . . 108.4 ?
    C24 C26 H26B . . 108.4 ?
    H26A C26 H26B . . 107.5 ?
    C32 C27 C28 . . 118.4(2) ?
    C32 C27 C26 . . 121.0(2) ?
    C28 C27 C26 . . 120.6(2) ?
    C29 C28 C27 . . 120.7(2) ?
    C29 C28 H28 . . 119.7 ?
    C27 C28 H28 . . 119.7 ?
    C30 C29 C28 . . 119.9(3) ?
    C30 C29 H29 . . 120.0 ?
    C28 C29 H29 . . 120.0 ?
    C29 C30 C31 . . 120.1(2) ?
    C29 C30 H30 . . 120.0 ?
    C31 C30 H30 . . 120.0 ?
    C30 C31 C32 . . 119.8(2) ?
    C30 C31 H31 . . 120.1 ?
    C32 C31 H31 . . 120.1 ?
    C27 C32 C31 . . 121.2(2) ?
    C27 C32 H32 . . 119.4 ?
    C31 C32 H32 . . 119.4 ?
    Ni1 O33 H33A . . 105.4(19) ?
    Ni1 O33 H33B . . 115.5(17) ?
    H33A O33 H33B . . 114(3) ?
loop_
    _geom_hbond_atom_site_label_D
    _geom_hbond_atom_site_label_H
    _geom_hbond_atom_site_label_A
    _geom_hbond_site_symmetry_A
    _geom_hbond_distance_DH
    _geom_hbond_distance_HA
    _geom_hbond_distance_DA
    _geom_hbond_angle_DHA
    O13 H13A O1 1_455 0.839(17) 1.950(18) 2.747(2) 159(2)
    O13 H13B O23 1_554 0.861(17) 1.88(2) 2.658(2) 150(3)
    O33 H33A O3 1_556 0.833(17) 1.883(19) 2.691(2) 163(3)
    O33 H33B O21 1_655 0.829(17) 1.971(19) 2.748(2) 156(2)
    N5 H5B O1 1_455 0.92 2.49 3.359(2) 156.5
    N5 H5A O3 1_556 0.92 2.39 3.193(3) 146.6
    N25 H25A O13 1_655 0.92 2.57 3.148(2) 121.8
    N25 H25A O21 1_655 0.92 2.47 3.310(2) 152.6
    N25 H25B O23 1_554 0.92 2.36 3.181(3) 148.8
_iucr_refine_instructions_details
;
TITL MG0m
CELL 0.71073 4.8272 32.6167 6.0585 90 105.995 90
ZERR 2 0.0005 0.0037 0.0007 0 0.001 0
LATT -1
SYMM -X,0.5+Y,-Z
SFAC C H N Ni O
UNIT 36 48 4 2 12
LIST 6 ! automatically inserted. Change 6 to 4 for CHECKCIF!!
EQIV $1 -1+X,+Y,+Z
EQIV $2 +X,+Y,-1+Z
EQIV $3 +X,+Y,1+Z
EQIV $4 1+X,+Y,+Z
list 4
L.S. 10 0 0 511
PLAN  20
SIZE 0.46 0.15 0.15
TEMP -173.5
HTAB  O13 O1_$1
HTAB  O13 O23_$2
HTAB  O33 O3_$3
HTAB  O33 O21_$4
HTAB  N5 O1_$1
HTAB  N5 O3_$3
RTAB CO C6 O3_$1
RTAB CO C6 H6b O3_$1
HTAB  N25 O13_$4
HTAB  N25 O21_$4
HTAB  N25 O23_$2
RTAB CO C32 O23_$2
RTAB CO C32 H32 O23_$2
REM reset to P21 #4
BOND $H
fmap 2
acta
OMIT -2 50
DFIX 0.84 O33 H33A O33 H33B
DFIX 0.84 O13 H13A O13 H13B
REM <HKL>C:/frames/guest/MG_SH1/work/MG_0m.hkl</HKL>
WGHT    0.034400    0.002600
FVAR       0.92335
NI1   4    0.286114    0.648490    0.407944    11.00000    0.01495    0.01567 =
         0.01611    0.00010    0.00456   -0.00181
O1    5    0.435345    0.628034    0.143347    11.00000    0.01567    0.01810 =
         0.01922    0.00156    0.00511   -0.00204
C2    1    0.367972    0.591375    0.078738    11.00000    0.01274    0.01687 =
         0.01492    0.00247    0.00110    0.00167
O3    5    0.415326    0.575449   -0.094047    11.00000    0.02382    0.01938 =
         0.02241    0.00037    0.01196   -0.00073
C4    1    0.242478    0.564417    0.237692    11.00000    0.01914    0.01816 =
         0.01967   -0.00077    0.00671   -0.00102
AFIX  13
H4    2    0.410769    0.551244    0.349475    11.00000   -1.20000
AFIX   0
N5    3    0.101192    0.590949    0.375485    11.00000    0.01807    0.01612 =
         0.01562   -0.00153    0.00442   -0.00197
AFIX  23
H5A   2    0.123890    0.579614    0.518430    11.00000   -1.20000
H5B   2   -0.092930    0.592903    0.303841    11.00000   -1.20000
AFIX   0
C6    1    0.058807    0.529925    0.108902    11.00000    0.02500    0.01946 =
         0.01862   -0.00065    0.00482   -0.00101
AFIX  23
H6A   2    0.170874    0.515290    0.018933    11.00000   -1.20000
H6B   2   -0.111579    0.542087   -0.001881    11.00000   -1.20000
AFIX   0
C7    1   -0.047040    0.498442    0.253442    11.00000    0.02353    0.01769 =
         0.02533   -0.00263    0.01181    0.00149
C8    1   -0.278816    0.473605    0.145475    11.00000    0.02503    0.02510 =
         0.02277   -0.00178    0.00544    0.00143
AFIX  43
H8    2   -0.369293    0.477344   -0.013602    11.00000   -1.20000
AFIX   0
C9    1   -0.381094    0.443512    0.264341    11.00000    0.02388    0.02429 =
         0.03777   -0.00633    0.00916   -0.00789
AFIX  43
H9    2   -0.538743    0.426766    0.186372    11.00000   -1.20000
AFIX   0
C10   1   -0.253349    0.437854    0.496972    11.00000    0.03316    0.01797 =
         0.03293   -0.00095    0.01841   -0.00343
AFIX  43
H10   2   -0.324100    0.417456    0.579376    11.00000   -1.20000
AFIX   0
C11   1   -0.021781    0.462170    0.608308    11.00000    0.03104    0.01969 =
         0.02508    0.00164    0.00981    0.00208
AFIX  43
H11   2    0.067503    0.458357    0.767516    11.00000   -1.20000
AFIX   0
C12   1    0.081154    0.492406    0.486509    11.00000    0.02344    0.01822 =
         0.02788   -0.00369    0.00654   -0.00342
AFIX  43
H12   2    0.240201    0.508949    0.564047    11.00000   -1.20000
AFIX   0
O13   5   -0.082848    0.675314    0.180674    11.00000    0.01690    0.02348 =
         0.01676    0.00352    0.00508   -0.00367
H13A  2   -0.230546    0.660769    0.133009    11.00000   -1.20000
H13B  2   -0.041572    0.683730    0.058783    11.00000   -1.20000
O21   5    0.131523    0.668782    0.666352    11.00000    0.01978    0.01699 =
         0.01624   -0.00111    0.00688   -0.00338
C22   1    0.219241    0.703903    0.748358    11.00000    0.01305    0.01973 =
         0.01738    0.00258    0.00296    0.00103
O23   5    0.154461    0.720040    0.914339    11.00000    0.02984    0.01935 =
         0.01804    0.00013    0.01112   -0.00238
C24   1    0.402136    0.729638    0.627754    11.00000    0.01782    0.01547 =
         0.02071   -0.00023    0.00675   -0.00078
AFIX  13
H24   2    0.584582    0.737855    0.743706    11.00000   -1.20000
AFIX   0
N25   3    0.476092    0.706001    0.442471    11.00000    0.01713    0.01587 =
         0.01845   -0.00037    0.00640   -0.00171
AFIX  23
H25A  2    0.672968    0.703197    0.476015    11.00000   -1.20000
H25B  2    0.413761    0.720041    0.306040    11.00000   -1.20000
AFIX   0
C26   1    0.229007    0.768351    0.535455    11.00000    0.02001    0.02110 =
         0.02605    0.00265    0.00932    0.00227
AFIX  23
H26A  2    0.052418    0.760133    0.416366    11.00000   -1.20000
H26B  2    0.167966    0.781266    0.662344    11.00000   -1.20000
AFIX   0
C27   1    0.386164    0.800016    0.433754    11.00000    0.02149    0.01477 =
         0.02529   -0.00048    0.01011    0.00367
C28   1    0.621051    0.821464    0.573415    11.00000    0.02333    0.02120 =
         0.02213    0.00259    0.00755    0.00357
AFIX  43
H28   2    0.686634    0.815278    0.732573    11.00000   -1.20000
AFIX   0
C29   1    0.759643    0.851815    0.481167    11.00000    0.02267    0.01704 =
         0.03832    0.00000    0.01084    0.00070
AFIX  43
H29   2    0.918740    0.866189    0.577339    11.00000   -1.20000
AFIX   0
C30   1    0.665366    0.860952    0.249875    11.00000    0.03397    0.01760 =
         0.03673    0.00408    0.01999    0.00217
AFIX  43
H30   2    0.760479    0.881499    0.186827    11.00000   -1.20000
AFIX   0
C31   1    0.431725    0.840137    0.109428    11.00000    0.04015    0.02325 =
         0.02382    0.00318    0.01527    0.00402
AFIX  43
H31   2    0.365104    0.846670   -0.049237    11.00000   -1.20000
AFIX   0
C32   1    0.295502    0.809675    0.201891    11.00000    0.02915    0.01980 =
         0.02362    0.00003    0.00858    0.00097
AFIX  43
H32   2    0.137651    0.795237    0.104551    11.00000   -1.20000
AFIX   0
O33   5    0.651861    0.621376    0.636422    11.00000    0.01639    0.02187 =
         0.01755    0.00270    0.00421   -0.00396
H33A  2    0.592084    0.610795    0.739702    11.00000   -1.20000
H33B  2    0.792180    0.636763    0.684297    11.00000   -1.20000
HKLF 4
REM  MG0m
REM R1 =  0.0232 for   3157 Fo > 4sig(Fo)  and  0.0237 for all   3214 data
REM    256 parameters refined using      5 restraints
END
WGHT      0.0331      0.0429
REM Highest difference peak  0.432,  deepest hole -0.217,  1-sigma level  0.049
Q1    1   0.3121  0.6481  0.2629  11.00000  0.05    0.40
Q2    1   0.2034  0.6510  0.5430  11.00000  0.05    0.36
Q3    1   0.3007  0.6188  0.4133  11.00000  0.05    0.35
Q4    1   0.2959  0.6793  0.4127  11.00000  0.05    0.32
Q5    1   0.2834  0.5789  0.1565  11.00000  0.05    0.29
Q6    1   0.1098  0.6481  0.4000  11.00000  0.05    0.26
Q7    1   0.1047  0.6495  0.7779  11.00000  0.05    0.23
Q8    1   0.4432  0.6659  0.1555  11.00000  0.05    0.23
Q9    1   0.0947  0.4928  0.3524  11.00000  0.05    0.22
Q10   1   0.1037  0.7191  1.0048  11.00000  0.05    0.21
Q11   1   0.3356  0.7159  0.6805  11.00000  0.05    0.21
Q12   1   0.1372  0.6299  0.6738  11.00000  0.05    0.21
Q13   1   0.4820  0.6500  0.3905  11.00000  0.05    0.19
Q14   1  -0.0860  0.6222  0.1755  11.00000  0.05    0.18
Q15   1   0.4422  0.7988  0.3012  11.00000  0.05    0.18
Q16   1   0.4300  0.7174  0.5544  11.00000  0.05    0.17
Q17   1   0.1121  0.5595  0.1555  11.00000  0.05    0.17
Q18   1   0.0013  0.6564 -0.0860  11.00000  0.05    0.17
Q19   1   0.4997  0.5772 -0.1985  11.00000  0.05    0.17
Q20   1   0.2058  0.5739  0.2924  11.00000  0.05    0.17
;
data_global
_journal_date_recd_electronic     2012-02-23
_journal_date_accepted     2012-03-12
_journal_name_full     'Acta Crystallographica, Section E'
_journal_year     2012
_journal_volume     68
_journal_issue      4
_journal_page_first     m446
_journal_page_last     m446
_journal_paper_category     QM
_journal_paper_doi     10.1107/S160053681201080X
_journal_coeditor_code     BR2191
_publ_contact_author_name     'Massomeh Ghorbanloo'
_publ_contact_author_address
;
Department of Chemistry, University of Zanjan, 45195-313 Zanjan, Iran
;
_publ_contact_author_email     'm_ghorbanloo@yahoo.com'
_publ_contact_author_fax     '+(98)2415152477'
_publ_contact_author_phone     '+(98)2415152477'
_publ_section_title
;\
<i>trans</i>-Diaquabis(<i>L</i>-phenylalaninato-\k^2^<i>N</i>,<i>O</i>)\
nickel(II)
;
loop_
    _publ_author_name
    _publ_author_footnote
    _publ_author_address
    'Ghorbanloo, Massomeh' .
;
Department of Chemistry, University of Zanjan, 45371-38791 Zanjan, Iran
;
    'Shahbakhsh, Nahid' .
;
Department of Chemistry, University of Zanjan, 45371-38791 Zanjan, Iran
;
    'Choquesillo-Lazarte, Duane' .
;
Laboratorio de Estudios Cristalogr\'aficos, IACT, CSIC-Universidad de Granada,
Av. de las Palmeras 4, 18100 Armilla, Granada, Spain
;
