# Supplementary material for: trans-Diaqua­bis­(l-phenyl­alaninato-κ2 N,O)nickel(II)
Source: Acta Crystallogr Sect E Struct Rep Online. 2012 Mar 17;68(Pt 4):m446. doi: 10.1107/S160053681201080X (PMC3343844; doi:10.1107/S160053681201080X)
Supplement: Supplementary file 2 [file e-68-0m446-Isup2.hkl]

# 
# h,k,l, Fc-squared, Fo-squared, sigma(Fo-squared) and status flag 
# 
data_I
_shelx_title 'MG0m' 
_shelx_refln_list_code          4 
_shelx_F_calc_maximum      104.62 
_exptl_crystal_F_000       444.00 
_reflns_d_resolution_high  0.8413 
 
loop_ 
 _symmetry_equiv_pos_as_xyz 
 'x, y, z' 
 '-x, y+1/2, -z' 
 
_cell_length_a     4.8272 
_cell_length_b    32.6167 
_cell_length_c     6.0585 
_cell_angle_alpha  90.000 
_cell_angle_beta  105.995 
_cell_angle_gamma  90.000 
 
_shelx_F_squared_multiplier     1.000 
 
loop_ 
 _refln_index_h 
 _refln_index_k 
 _refln_index_l 
 _refln_F_squared_calc 
 _refln_F_squared_meas 
 _refln_F_squared_sigma 
 _refln_observed_status 
   0 -38   0      785.30      821.04     43.10 o 
   1 -38   0      107.72      110.95     14.90 o 
   1 -37   0      466.93      509.36     32.47 o 
   0 -36   0      373.52      388.99     26.34 o 
   1 -36   0       81.64       81.30     14.04 o 
   2 -36   0      150.31      174.80     18.59 o 
   1 -35   0      188.73      188.45     12.36 o 
   2 -35   0       28.70       27.47      5.38 o 
   0 -34   0     1283.45     1407.29     58.53 o 
   1 -34   0       99.24       97.81      8.86 o 
   2 -34   0      365.36      379.75     18.43 o 
   1 -33   0      182.94      199.22     12.40 o 
   2 -33   0       25.70       24.34      5.18 o 
   0 -32   0      534.73      586.94     32.64 o 
   1 -32   0       43.73       43.93      5.57 o 
   2 -32   0       86.76       93.34      8.59 o 
   3 -32   0      176.46      171.04     19.82 o 
   1 -31   0      586.12      634.69     18.64 o 
   2 -31   0      207.92      202.90     12.48 o 
   3 -31   0      316.04      312.43     16.95 o 
   0 -30   0       35.15       39.95      8.82 o 
   1 -30   0      121.48      124.57      7.31 o 
   2 -30   0      504.58      533.54     21.46 o 
   3 -30   0       86.37       79.07      8.77 o 
   1 -29   0       16.05       16.56      3.30 o 
   2 -29   0       86.40       85.71      7.91 o 
   3 -29   0      304.84      316.37     16.67 o 
   0 -28   0      155.53      147.46      9.14 o 
   1 -28   0      381.85      396.60     13.54 o 
   2 -28   0      485.95      485.56     20.16 o 
   3 -28   0      300.37      280.94     15.62 o 
   1 -27   0      660.03      667.95     18.48 o 
   2 -27   0      402.82      394.92     17.46 o 
   3 -27   0      321.82      295.08     15.71 o 
   0 -26   0      251.18      258.73     12.06 o 
   1 -26   0       84.95       74.51      4.71 o 
   2 -26   0      141.34      140.50      9.70 o 
   3 -26   0      221.39      214.16     13.24 o 
   4 -26   0      168.85      177.99     12.82 o 
   1 -25   0     1025.29     1069.50     21.35 o 
   2 -25   0      226.50      215.47     11.89 o 
   3 -25   0      335.61      354.85     17.09 o 
   4 -25   0      427.31      461.51     21.29 o 
   0 -24   0      257.47      250.01     11.27 o 
   1 -24   0      215.06      215.23      7.54 o 
   2 -24   0     1966.55     2011.90     51.32 o 
   3 -24   0      358.02      334.18     16.56 o 
   4 -24   0      296.03      301.06     27.29 o 
   1 -23   0      183.20      163.92      6.25 o 
   2 -23   0      120.80      111.54      8.09 o 
   3 -23   0      723.85      735.24     26.16 o 
   4 -23   0      350.31      367.10     18.30 o 
   0 -22   0      301.13      317.90     12.52 o 
   1 -22   0      284.57      272.78      8.38 o 
   2 -22   0      623.11      624.66     14.65 o 
   3 -22   0      303.77      298.90     15.80 o 
   4 -22   0      511.88      513.14     22.51 o 
   1 -21   0      985.52      963.27     19.15 o 
   2 -21   0      670.02      677.37     15.14 o 
   3 -21   0      537.21      526.26     20.74 o 
   4 -21   0      463.24      478.45     20.99 o 
   0 -20   0      117.77      100.30      6.58 o 
   1 -20   0       38.91       41.68      3.24 o 
   2 -20   0      711.25      701.50     15.64 o 
   3 -20   0      265.72      257.63     13.58 o 
   4 -20   0      430.04      420.24     19.64 o 
   1 -19   0      730.24      723.24     15.30 o 
   2 -19   0      520.35      511.27     11.79 o 
   3 -19   0      805.20      816.86     21.79 o 
   4 -19   0      809.68      860.22     29.52 o 
   0 -18   0      683.12      676.12     19.67 o 
   1 -18   0      336.77      347.64      8.87 o 
   2 -18   0     1256.29     1256.99     23.42 o 
   3 -18   0      371.87      380.40     15.30 o 
   4 -18   0      317.08      319.66     23.41 o 
   1 -17   0     2928.19     3112.85     49.09 o 
   2 -17   0      201.21      188.97      6.18 o 
   3 -17   0      362.30      357.73     14.69 o 
   4 -17   0      518.61      486.25     30.03 o 
   0 -16   0     1110.76     1140.25     28.95 o 
   1 -16   0      728.68      720.58     14.18 o 
   2 -16   0      537.70      548.66     13.86 o 
   3 -16   0       37.75       38.01      5.46 o 
   4 -16   0      434.74      426.59     18.29 o 
   5 -16   0       96.86       88.30     15.73 o 
   1 -15   0     3418.72     3674.78     56.55 o 
   2 -15   0      274.18      258.75      8.19 o 
   4 -15   0      227.59      220.47     13.03 o 
   5 -15   0      226.48      210.14     20.01 o 
   0 -14   0     4552.00     4964.99    105.30 o 
   1 -14   0     1128.51     1158.75     20.25 o 
   2 -14   0     1431.29     1414.13     27.90 o 
   3 -14   0      167.59      159.01      9.58 o 
   4 -14   0      491.26      496.76     19.50 o 
   5 -14   0       87.99       78.57     14.47 o 
   1 -13   0     4959.76     5325.97     79.86 o 
   2 -13   0      668.98      684.75     15.74 o 
   3 -13   0      147.97      142.52      8.78 o 
   4 -13   0      366.60      376.21     25.77 o 
   5 -13   0      127.72      134.42     16.29 o 
   0 -12   0     1329.67     1445.32     39.05 o 
   1 -12   0     1327.57     1394.97     26.51 o 
   2 -12   0      881.97      804.18     17.33 o 
   3 -12   0      325.87      320.84     19.75 o 
   4 -12   0      182.33      155.23     15.32 o 
   5 -12   0      163.93      155.43     17.57 o 
   1 -11   0     1548.94     1565.83     29.65 o 
   2 -11   0      504.47      473.71     11.87 o 
   3 -11   0      404.06      392.15     22.01 o 
   4 -11   0      256.08      263.84     19.78 o 
   5 -11   0      140.21      137.11     16.11 o 
   0 -10   0     1209.75     1261.69     28.84 o 
   1 -10   0     2509.95     2658.26     46.51 o 
   2 -10   0     1851.22     1902.79     36.13 o 
   3 -10   0      423.24      391.72     22.35 o 
   4 -10   0      409.98      391.40     25.40 o 
   5 -10   0      114.14      113.57      9.86 o 
   2  -9   0      170.41      153.31      6.91 o 
   3  -9   0      922.70      905.31     40.08 o 
   4  -9   0      425.64      391.90     25.23 o 
   5  -9   0      152.27      143.82     23.95 o 
   0  -8   0     1221.96     1322.37     30.10 o 
   1  -8   0      569.62      570.64     12.44 o 
   2  -8   0     1198.56     1154.09     28.48 o 
   3  -8   0      357.88      327.13     19.60 o 
   4  -8   0      278.03      294.71     10.21 o 
   5  -8   0      379.82      367.83     18.40 o 
   1  -7   0     2395.96     2579.49     45.92 o 
   2  -7   0      395.31      397.34     12.34 o 
   3  -7   0     1464.25     1490.13     37.30 o 
   4  -7   0      648.35      641.97     16.47 o 
   5  -7   0       49.64       56.07      8.43 o 
   0  -6   0     6597.42     7002.95    142.91 o 
   1  -6   0     1255.81     1275.25     28.13 o 
   2  -6   0      978.76      940.87     22.66 o 
   3  -6   0     1617.66     1649.42     39.13 o 
   4  -6   0      165.26      154.32      7.06 o 
   5  -6   0      457.01      439.43     27.41 o 
   1  -5   0     1225.49     1202.75     25.30 o 
   2  -5   0      247.05      232.14      8.01 o 
   3  -5   0      486.48      452.30     17.53 o 
   4  -5   0      193.37      201.28     11.53 o 
   5  -5   0       61.63       49.84      8.09 o 
   0  -4   0     2690.67     2663.98     55.07 o 
   1  -4   0     3719.02     4011.05     81.13 o 
   2  -4   0     1435.55     1445.74     32.35 o 
   3  -4   0      520.87      493.53     11.36 o 
   4  -4   0      158.62      141.06      9.93 o 
   5  -4   0      395.91      404.10     30.34 o 
   1  -3   0     4708.85     4861.30    102.06 o 
   2  -3   0      673.42      669.88     17.24 o 
   3  -3   0      783.24      748.31     16.15 o 
   4  -3   0      159.81      146.12      9.90 o 
   5  -3   0      118.67      123.69     10.56 o 
   0  -2   0    10310.71    10029.29    297.52 o 
   1  -2   0     1387.62     1379.20     47.09 o 
   2  -2   0      684.35      676.40     19.46 o 
   3  -2   0      243.73      211.56     12.59 o 
   4  -2   0        6.92        8.17      3.21 o 
   5  -2   0      343.58      371.51     18.38 o 
   1  -1   0    10776.88    11425.59    190.22 o 
   2  -1   0      214.71      235.80      6.41 o 
   3  -1   0       71.21       83.95      3.85 o 
   4  -1   0       33.71       31.66      5.72 o 
   5  -1   0      151.34      154.22     11.49 o 
   1   0   0      860.21      858.52     12.64 o 
   2   0   0     1401.44     1372.97     20.66 o 
   3   0   0      841.03      901.17     15.99 o 
   4   0   0        4.01        6.87      3.29 o 
   5   0   0      141.16      159.59     11.74 o 
   1   1   0    10946.02    11432.65    134.40 o 
   2   1   0      250.37      256.27      6.68 o 
   3   1   0       99.95       96.94      4.16 o 
   4   1   0       12.11       11.66      5.35 o 
   5   1   0      155.63      152.53     12.01 o 
   0   2   0    10296.44    10598.63    289.59 o 
   1   2   0     1460.65     1434.41     21.36 o 
   2   2   0      825.26      813.31     11.99 o 
   3   2   0      173.67      180.61      5.71 o 
   4   2   0        1.12        4.18      2.88 o 
   5   2   0      322.00      354.92     18.09 o 
   1   3   0     4761.45     5044.14     57.97 o 
   2   3   0      642.17      630.02      9.88 o 
   3   3   0      866.38      841.13     14.44 o 
   4   3   0      123.55      130.31      9.39 o 
   5   3   0      104.01      107.68      9.72 o 
   0   4   0     2680.40     2693.26     63.05 o 
   1   4   0     3617.76     3912.70     46.07 o 
   2   4   0     1369.94     1362.75     18.45 o 
   3   4   0      447.14      420.69      9.50 o 
   4   4   0      205.04      183.87     12.68 o 
   5   4   0      413.71      425.52     19.88 o 
   1   5   0     1104.89     1104.21     14.43 o 
   2   5   0      200.14      194.64      4.63 o 
   3   5   0      527.30      493.97     10.22 o 
   4   5   0      158.82      151.53     10.21 o 
   5   5   0       44.99       47.64      7.69 o 
   0   6   0     6644.55     7073.92    139.23 o 
   1   6   0     1188.17     1261.25     17.61 o 
   2   6   0      920.12      890.77     13.10 o 
   3   6   0     1545.77     1595.91     22.49 o 
   4   6   0      188.69      187.49     14.40 o 
   5   6   0      495.28      472.86     20.91 o 
   1   7   0     2532.72     2699.88     34.92 o 
   2   7   0      429.46      421.68      7.46 o 
   3   7   0     1515.23     1549.05     21.73 o 
   4   7   0      661.11      667.21     18.30 o 
   5   7   0       48.82       59.55      8.76 o 
   0   8   0     1234.68     1382.11     28.87 o 
   1   8   0      555.74      584.65      9.35 o 
   2   8   0     1243.39     1206.92     16.63 o 
   3   8   0      327.89      296.34      6.90 o 
   4   8   0      277.50      285.99     11.09 o 
   5   8   0      384.57      394.52     25.72 o 
   1   9   0      318.42      329.15      6.25 o 
   2   9   0      201.56      181.19      4.52 o 
   3   9   0     1003.90      992.67     15.43 o 
   4   9   0      440.16      438.74     14.20 o 
   5   9   0      135.51      142.88     11.19 o 
   0  10   0     1205.93     1245.38     44.58 o 
   1  10   0     2424.56     2637.93     35.28 o 
   2  10   0     1889.81     1968.96     27.80 o 
   3  10   0      413.62      393.81      8.20 o 
   4  10   0      426.87      428.76     11.94 o 
   5  10   0      147.61      150.87     11.00 o 
   1  11   0     1577.65     1626.94     22.64 o 
   2  11   0      533.04      493.83      9.47 o 
   3  11   0      392.66      377.66      8.03 o 
   4  11   0      253.77      237.90      8.60 o 
   5  11   0      117.02      114.76     10.87 o 
   0  12   0     1311.72     1456.99     32.00 o 
   1  12   0     1272.65     1388.64     22.37 o 
   2  12   0      839.73      777.67     13.47 o 
   3  12   0      312.54      307.12      7.87 o 
   4  12   0      143.19      143.52      5.90 o 
   5  12   0      190.88      187.01     18.82 o 
   1  13   0     5011.42     5447.30     77.35 o 
   2  13   0      669.79      693.67     12.35 o 
   3  13   0      153.76      154.60      5.34 o 
   4  13   0      431.09      439.59     12.33 o 
   5  13   0      101.70       98.12     16.87 o 
   0  14   0     4543.41     5035.75    101.60 o 
   1  14   0     1081.42     1147.22     19.39 o 
   2  14   0     1382.36     1388.72     21.53 o 
   3  14   0      213.82      207.24      6.26 o 
   4  14   0      412.84      394.92     14.14 o 
   5  14   0      103.21      110.32     14.46 o 
   1  15   0     3427.03     3708.66     54.61 o 
   2  15   0      264.63      249.75      6.49 o 
   3  15   0      127.91      120.55      4.82 o 
   4  15   0      268.79      281.26     11.33 o 
   5  15   0      191.70      158.00     18.24 o 
   0  16   0     1114.49     1174.56     28.56 o 
   1  16   0      682.67      679.60     15.94 o 
   2  16   0      550.32      570.07     12.12 o 
   3  16   0       20.95       21.49      3.01 o 
   4  16   0      400.79      390.82     14.23 o 
   5  16   0      129.93      148.51     17.61 o 
   1  17   0     2947.78     3151.96     47.33 o 
   2  17   0      160.58      150.71      5.53 o 
   3  17   0      318.90      319.07      9.80 o 
   4  17   0      525.60      515.40     20.75 o 
   0  18   0      683.21      679.89     18.55 o 
   1  18   0      307.42      313.06      9.78 o 
   2  18   0     1282.97     1320.16     27.37 o 
   3  18   0      325.87      327.08     11.62 o 
   4  18   0      304.93      295.21     15.45 o 
   1  19   0      768.01      800.14     17.87 o 
   2  19   0      454.45      437.06     13.34 o 
   3  19   0      938.62      920.71     27.78 o 
   4  19   0      799.92      786.89     28.14 o 
   0  20   0      156.52      145.51      6.91 o 
   1  20   0       34.40       40.79      3.01 o 
   2  20   0      802.61      784.04     18.78 o 
   3  20   0      260.59      260.69     13.36 o 
   4  20   0      470.59      446.78     19.54 o 
   1  21   0     1006.23     1004.44     21.93 o 
   2  21   0      670.26      685.55     17.79 o 
   3  21   0      547.28      536.44     24.65 o 
   4  21   0      439.58      446.91     20.12 o 
   0  22   0      283.81      316.12     11.60 o 
   1  22   0      311.74      296.51      9.84 o 
   2  22   0      674.91      675.24     17.50 o 
   3  22   0      273.90      273.35     14.21 o 
   4  22   0      550.56      562.57     22.90 o 
   1  23   0      146.15      138.21      6.74 o 
   2  23   0       92.74       80.62      5.69 o 
   3  23   0      704.55      731.91     25.50 o 
   4  23   0      350.12      340.66     17.83 o 
   0  24   0      230.22      232.08     16.22 o 
   1  24   0      226.39      216.23      8.58 o 
   2  24   0     1899.67     1952.39     39.99 o 
   3  24   0      374.80      378.56     19.77 o 
   4  24   0      290.50      284.16     15.90 o 
   1  25   0      974.45     1041.82     24.10 o 
   2  25   0      209.67      208.78      9.19 o 
   3  25   0      358.41      332.05     16.30 o 
   4  25   0      423.71      425.74     20.25 o 
   0  26   0      294.07      296.74     19.12 o 
   1  26   0       99.51       90.09      7.46 o 
   2  26   0      160.40      148.49      7.75 o 
   3  26   0      244.47      234.43     22.27 o 
   4  26   0      190.43      198.52     13.33 o 
   1  27   0      663.99      678.67     23.08 o 
   2  27   0      429.78      414.72     13.84 o 
   3  27   0      279.21      258.44     14.55 o 
   0  28   0      139.62      156.60     14.27 o 
   1  28   0      412.22      429.97     17.43 o 
   2  28   0      527.13      516.51     16.00 o 
   3  28   0      312.47      321.79     16.06 o 
   1  29   0       27.81       21.61      4.67 o 
   2  29   0       61.99       59.68      7.97 o 
   3  29   0      278.67      293.72     15.64 o 
   0  30   0       24.77       24.52      7.47 o 
   1  30   0      113.77      111.43      8.94 o 
   2  30   0      485.84      514.99     20.82 o 
   3  30   0      107.07      105.59      9.18 o 
   1  31   0      570.67      603.70     23.05 o 
   2  31   0      188.33      174.73     11.45 o 
   3  31   0      291.06      284.38     23.14 o 
   0  32   0      577.94      649.69     33.71 o 
   1  32   0       36.15       29.99      5.94 o 
   2  32   0       94.30      104.05      8.96 o 
   3  32   0      196.50      190.59     19.09 o 
   1  33   0      192.61      201.40     12.61 o 
   2  33   0       22.49       24.32      5.40 o 
   0  34   0     1254.07     1359.59     58.02 o 
   1  34   0      112.89      125.20     10.64 o 
   2  34   0      388.63      412.59     20.33 o 
   1  35   0      190.24      197.01     12.90 o 
   2  35   0       37.56       39.76      6.92 o 
   0  36   0      362.47      375.81     26.39 o 
   1  36   0       88.88       94.74      9.94 o 
   2  36   0      139.79      146.19     11.31 o 
   1  37   0      439.02      483.87     21.99 o 
   0  38   0      793.30      898.78     44.86 o 
   1  38   0      120.33      112.54     10.11 o 
  -1 -38   1      105.04      112.08      9.91 o 
   0 -38   1      411.03      438.56     20.44 o 
  -1 -37   1       96.12      111.29     10.03 o 
   0 -37   1       73.17       75.88      8.40 o 
   1 -37   1      207.41      222.82     13.92 o 
  -2 -36   1        4.63        8.52      6.09 o 
  -1 -36   1      393.85      395.30     19.12 o 
   0 -36   1      242.82      257.16     14.82 o 
   1 -36   1      133.41      118.07      9.98 o 
  -2 -35   1       28.59       29.99      9.25 o 
  -1 -35   1      423.29      456.37     20.42 o 
   0 -35   1      222.57      236.14     11.13 o 
   1 -35   1       96.62       96.84      8.99 o 
   2 -35   1        2.82        1.84      3.13 o 
  -2 -34   1      142.14      128.56     15.41 o 
  -1 -34   1      454.62      472.12     20.91 o 
   0 -34   1      930.72      981.62     25.98 o 
   1 -34   1       34.00       23.59      5.50 o 
   2 -34   1      278.95      279.36     15.86 o 
  -3 -33   1       22.93       25.62      9.18 o 
  -2 -33   1      108.31      101.58     14.10 o 
  -1 -33   1      497.30      554.60     22.05 o 
   0 -33   1      746.46      785.37     22.48 o 
   1 -33   1      262.50      266.75     14.82 o 
   2 -33   1        3.27        3.62      3.84 o 
  -3 -32   1      121.06      131.81     10.53 o 
  -2 -32   1        2.97        7.43      3.64 o 
  -1 -32   1      361.58      359.32     13.85 o 
   0 -32   1      567.20      591.81     18.13 o 
   1 -32   1      470.57      458.38     23.88 o 
   2 -32   1      277.02      282.70     15.69 o 
  -3 -31   1      125.32      115.47      9.63 o 
  -2 -31   1      130.57      126.93      9.76 o 
  -1 -31   1      299.80      311.20     12.36 o 
   0 -31   1       88.35       88.25      6.58 o 
   1 -31   1      599.74      611.59     22.63 o 
   2 -31   1       29.71       20.54      5.09 o 
   3 -31   1      138.13      151.64     11.51 o 
  -3 -30   1      367.40      383.77     18.40 o 
  -2 -30   1      104.71      106.72      9.29 o 
  -1 -30   1      368.63      391.62     21.92 o 
   0 -30   1      106.57      110.64      7.00 o 
   1 -30   1      141.40      139.36     10.08 o 
   2 -30   1      359.07      330.90     16.78 o 
   3 -30   1      106.60      109.94      9.60 o 
  -3 -29   1       50.34       45.26      6.92 o 
  -2 -29   1      603.00      612.23     15.81 o 
  -1 -29   1       56.92       52.33      5.87 o 
   0 -29   1       58.89       66.37      5.65 o 
   1 -29   1       37.54       33.12      6.10 o 
   2 -29   1       26.70       23.25      5.08 o 
   3 -29   1      272.56      251.69     14.95 o 
  -3 -28   1      879.65      909.66     30.95 o 
  -2 -28   1      400.36      382.85     11.82 o 
  -1 -28   1      191.55      198.60      9.39 o 
   0 -28   1      155.30      151.50      8.01 o 
   1 -28   1       36.82       31.26      5.76 o 
   2 -28   1      165.99      158.58     10.91 o 
   3 -28   1       77.48       74.63      9.21 o 
  -4 -27   1      327.84      351.95     18.33 o 
  -3 -27   1      194.65      201.28     12.50 o 
  -2 -27   1     1096.63     1142.82     23.67 o 
  -1 -27   1      732.43      765.84     20.66 o 
   0 -27   1       67.14       69.62      6.02 o 
   1 -27   1      239.44      238.20     12.97 o 
   2 -27   1       20.71       13.92      4.10 o 
   3 -27   1      365.71      359.70     17.64 o 
  -4 -26   1       11.73       20.48      4.64 o 
  -3 -26   1     1181.74     1213.79     37.05 o 
  -2 -26   1      290.34      289.84      9.71 o 
  -1 -26   1      602.96      618.43     14.84 o 
   0 -26   1      255.00      268.98     10.74 o 
   1 -26   1      254.55      273.04     10.70 o 
   2 -26   1      333.25      338.92     16.29 o 
   3 -26   1       11.04       13.09      3.97 o 
  -4 -25   1      282.05      285.30     22.17 o 
  -3 -25   1       78.60       72.36      7.02 o 
  -2 -25   1     1551.08     1599.37     29.90 o 
  -1 -25   1      625.55      650.59     15.23 o 
   0 -25   1      544.88      596.47     16.51 o 
   1 -25   1      344.54      345.40     11.86 o 
   2 -25   1       50.75       52.09      7.13 o 
   3 -25   1      308.95      298.99     15.80 o 
  -4 -24   1       55.10       52.19     10.52 o 
  -3 -24   1      687.79      706.86     24.40 o 
  -2 -24   1     1483.86     1514.08     28.62 o 
  -1 -24   1      787.85      805.72     17.46 o 
   0 -24   1      744.80      809.96     20.68 o 
   1 -24   1       13.20       15.97      3.01 o 
   2 -24   1      210.43      203.05     11.71 o 
   3 -24   1       35.16       36.93      6.06 o 
   4 -24   1      345.60      387.35     19.08 o 
  -4 -23   1      223.22      205.51     18.70 o 
  -3 -23   1      142.35      126.12      8.86 o 
  -2 -23   1     2253.01     2395.09     46.33 o 
  -1 -23   1      615.74      628.96     14.45 o 
   0 -23   1      239.49      220.69      8.87 o 
   1 -23   1      587.39      616.90     16.64 o 
   2 -23   1       82.55       85.52      8.76 o 
   3 -23   1      452.44      451.17     19.55 o 
   4 -23   1       21.02       17.29      4.58 o 
  -4 -22   1        4.96        2.82      2.75 o 
  -3 -22   1      324.15      331.72     14.60 o 
  -2 -22   1      142.26      135.44      6.88 o 
  -1 -22   1      775.49      777.40     16.66 o 
   0 -22   1      612.68      617.05     13.60 o 
   1 -22   1      197.13      198.92      8.10 o 
   2 -22   1       31.57       44.05      7.94 o 
   3 -22   1       49.12       46.82      6.94 o 
   4 -22   1      155.97      149.21     11.37 o 
  -4 -21   1       86.73      100.60      8.61 o 
  -3 -21   1       63.38       57.36      7.29 o 
  -2 -21   1     1358.03     1379.36     30.40 o 
  -1 -21   1      902.06      932.26     18.35 o 
   0 -21   1      396.56      380.61     10.07 o 
   1 -21   1     1490.31     1574.40     33.36 o 
   2 -21   1       26.13       32.09      5.36 o 
   3 -21   1      147.38      157.09     10.63 o 
   4 -21   1      189.53      207.82     13.19 o 
  -4 -20   1       24.49       22.30      4.71 o 
  -3 -20   1      152.42      148.27      9.72 o 
  -2 -20   1      630.83      615.54     15.93 o 
  -1 -20   1      586.54      585.18     13.30 o 
   0 -20   1     2169.92     2275.48     38.11 o 
   1 -20   1      428.05      413.80     12.20 o 
   2 -20   1      152.58      153.23     12.44 o 
   3 -20   1        8.93       12.55      3.93 o 
   4 -20   1      362.94      355.25     17.71 o 
  -4 -19   1       23.95       22.43      5.70 o 
  -3 -19   1      382.75      359.62     11.97 o 
  -2 -19   1      626.85      605.66     15.88 o 
  -1 -19   1      346.97      351.97     10.49 o 
   0 -19   1     2008.14     2081.39     40.36 o 
   1 -19   1     1284.31     1306.75     23.64 o 
   2 -19   1        6.09        7.83      2.85 o 
   3 -19   1      345.93      326.96     15.54 o 
   4 -19   1      251.93      253.98     14.91 o 
  -5 -18   1      236.94      277.29     16.09 o 
  -4 -18   1        6.20        5.85      3.04 o 
  -3 -18   1       94.30       87.65      5.64 o 
  -2 -18   1      463.21      420.43     12.04 o 
  -1 -18   1      800.71      819.67     18.62 o 
   0 -18   1     1646.27     1678.45     34.73 o 
   1 -18   1      391.14      402.50      9.44 o 
   2 -18   1      102.64       98.33      7.57 o 
   3 -18   1       87.76       81.33      7.38 o 
   4 -18   1      560.61      552.98     22.56 o 
  -5 -17   1       39.13       39.66      7.19 o 
  -4 -17   1      144.19      145.83     12.47 o 
  -3 -17   1      868.69      861.11     20.97 o 
  -2 -17   1      681.69      684.34     16.61 o 
  -1 -17   1      914.15      950.72     21.17 o 
   0 -17   1      134.83      129.68      7.19 o 
   1 -17   1     1735.16     1760.43     29.73 o 
   2 -17   1      124.54      117.97      7.95 o 
   3 -17   1     1394.56     1394.16     38.88 o 
   4 -17   1       48.38       48.48      7.17 o 
  -5 -16   1      397.74      406.04     19.83 o 
  -4 -16   1       24.09       17.42      4.31 o 
  -3 -16   1       50.13       42.28      8.43 o 
  -2 -16   1      679.88      676.56     16.42 o 
  -1 -16   1      307.14      300.32      8.76 o 
   0 -16   1      384.09      324.48      9.69 o 
   1 -16   1      537.41      537.97     13.07 o 
   2 -16   1      209.23      201.18      8.90 o 
   3 -16   1       99.69       88.35      7.80 o 
   4 -16   1     1157.79     1156.13     35.73 o 
  -5 -15   1       43.73       36.49      6.96 o 
  -4 -15   1      328.02      305.74     15.06 o 
  -3 -15   1      333.75      305.50     10.41 o 
  -2 -15   1     2100.40     2165.71     36.04 o 
  -1 -15   1       92.43       81.04      4.32 o 
   0 -15   1      323.66      299.30     11.28 o 
   1 -15   1     1036.47      967.79     18.17 o 
   2 -15   1       55.56       48.74      4.03 o 
   3 -15   1      907.27      924.84     28.76 o 
   4 -15   1      184.73      154.55     16.46 o 
  -5 -14   1      596.40      618.87     25.28 o 
  -4 -14   1      246.77      237.51     13.35 o 
  -3 -14   1     1333.75     1349.50     29.48 o 
  -2 -14   1     1251.90     1234.54     21.31 o 
  -1 -14   1      172.34      164.55      6.25 o 
   0 -14   1     1407.86     1354.63     26.95 o 
   1 -14   1      123.12      116.59      4.04 o 
   2 -14   1      461.43      447.97     11.89 o 
   3 -14   1      170.38      163.97      9.99 o 
   4 -14   1      618.14      626.90     35.20 o 
  -5 -13   1        3.23        6.14      3.63 o 
  -4 -13   1     1285.42     1278.33     37.87 o 
  -3 -13   1      178.70      170.03      6.21 o 
  -2 -13   1     2958.24     2994.01     45.47 o 
  -1 -13   1     1751.93     1865.52     36.10 o 
   0 -13   1      524.68      512.34     12.14 o 
   1 -13   1     1405.65     1400.93     22.61 o 
   2 -13   1      290.67      291.51      9.34 o 
   3 -13   1      592.17      561.58     27.69 o 
   4 -13   1       17.19       16.91      6.91 o 
  -5 -12   1      222.35      227.75     14.69 o 
  -4 -12   1      142.16      136.09     10.04 o 
  -3 -12   1     1961.29     2020.80     34.03 o 
  -2 -12   1      212.23      218.74      6.32 o 
  -1 -12   1     3313.68     3477.85     59.00 o 
   0 -12   1      350.10      298.82      9.17 o 
   1 -12   1     1251.13     1364.29     22.94 o 
   2 -12   1      433.86      420.26     23.57 o 
   3 -12   1      580.46      542.25     19.38 o 
   4 -12   1      130.78      153.11      9.73 o 
  -5 -11   1       25.26       19.07      6.79 o 
  -4 -11   1     1366.96     1395.80     31.95 o 
  -3 -11   1      596.78      590.33     13.27 o 
  -2 -11   1     3609.30     3753.23     56.10 o 
  -1 -11   1     2548.37     2614.02     49.05 o 
   0 -11   1      283.66      251.33     10.04 o 
   1 -11   1     1943.37     1931.12     30.85 o 
   2 -11   1     1386.32     1459.46     37.30 o 
   3 -11   1      866.35      879.31     26.54 o 
   4 -11   1       57.35       55.72      6.78 o 
   5 -11   1       89.97       97.63     13.57 o 
  -5 -10   1      466.39      466.22     30.54 o 
  -4 -10   1      212.32      198.74     11.32 o 
  -3 -10   1     1433.90     1444.12     25.54 o 
  -2 -10   1     3191.16     3326.52     50.87 o 
  -1 -10   1     5330.18     5499.37     90.74 o 
   0 -10   1      998.52      973.32     18.86 o 
   1 -10   1      267.18      263.13      6.14 o 
   2 -10   1     1738.23     1805.93     42.75 o 
   3 -10   1      701.23      676.38     21.78 o 
   4 -10   1      420.78      429.97     16.07 o 
   5 -10   1       22.60       16.47      7.05 o 
  -5  -9   1       16.11       12.02      6.17 o 
  -4  -9   1      398.65      396.83     16.00 o 
  -3  -9   1      255.99      248.48      9.34 o 
  -2  -9   1     1817.92     1766.13     29.42 o 
  -1  -9   1      838.72      807.14     17.43 o 
   0  -9   1      840.61      821.94     20.01 o 
   1  -9   1     3140.49     3268.90     45.25 o 
   2  -9   1      445.95      450.94     17.75 o 
   3  -9   1      922.50      931.40     27.59 o 
   4  -9   1        8.23        8.91      2.82 o 
   5  -9   1        8.12       11.24      7.69 o 
  -5  -8   1      185.05      195.24     12.57 o 
  -4  -8   1       29.66       28.56      5.31 o 
  -3  -8   1     1042.59     1041.21     23.28 o 
  -2  -8   1      715.27      682.55     13.16 o 
  -1  -8   1     3310.24     3324.54     59.09 o 
   0  -8   1     1408.80     1465.88     22.51 o 
   1  -8   1      428.63      432.75     12.27 o 
   2  -8   1     3602.92     3923.36     70.62 o 
   3  -8   1      423.59      406.25     15.42 o 
   4  -8   1      103.10       99.67      6.95 o 
   5  -8   1       58.98       54.00     12.51 o 
  -5  -7   1       38.45       32.74      6.15 o 
  -4  -7   1      677.86      682.47     23.48 o 
  -3  -7   1      466.31      447.93     12.29 o 
  -2  -7   1      383.69      330.15      7.73 o 
  -1  -7   1     6926.67     6953.72    116.11 o 
   0  -7   1     1004.70     1037.86     24.29 o 
   1  -7   1     4333.53     4612.18     78.60 o 
   2  -7   1       73.84       90.17      5.11 o 
   3  -7   1      906.04      941.23     20.19 o 
   4  -7   1       20.12       23.92      3.70 o 
   5  -7   1      106.18       90.46      9.73 o 
  -5  -6   1       89.51       93.46      8.64 o 
  -4  -6   1       49.99       44.61      6.62 o 
  -3  -6   1      966.00      965.89     21.52 o 
  -2  -6   1      356.94      370.57      9.14 o 
  -1  -6   1      838.46      821.32     13.45 o 
   0  -6   1     4299.58     4632.79     99.87 o 
   1  -6   1     4383.03     4620.45     77.44 o 
   2  -6   1     3838.60     4078.87     71.51 o 
   3  -6   1      251.06      237.59     10.14 o 
   4  -6   1       36.02       36.92      5.12 o 
   5  -6   1       49.99       53.64      8.38 o 
  -5  -5   1       36.58       27.95      7.31 o 
  -4  -5   1      687.37      690.92     18.41 o 
  -3  -5   1      649.65      625.28     15.28 o 
  -2  -5   1      342.51      330.87     12.12 o 
  -1  -5   1      951.14      972.69     16.45 o 
   0  -5   1     2755.90     2917.49     48.99 o 
   1  -5   1     3046.79     3303.71     70.38 o 
   2  -5   1     1597.89     1757.14     33.48 o 
   3  -5   1      624.10      624.77     15.53 o 
   4  -5   1      196.93      194.05      9.64 o 
   5  -5   1       62.50       64.81     15.61 o 
  -5  -4   1      643.89      642.15     24.60 o 
  -4  -4   1      141.73      140.53      7.46 o 
  -3  -4   1     1006.59     1007.57     22.76 o 
  -2  -4   1     1003.10      993.43     19.32 o 
  -1  -4   1     1263.57     1253.03     18.44 o 
   0  -4   1     2106.48     2153.62     38.31 o 
   1  -4   1     7009.99     7478.69    148.44 o 
   2  -4   1     3896.50     4212.49     57.44 o 
   3  -4   1       66.13       63.67      4.68 o 
   4  -4   1      259.18      261.31     11.50 o 
   5  -4   1      123.41      122.85     10.62 o 
  -5  -3   1       11.06       23.47      5.55 o 
  -4  -3   1      977.57      919.78     22.34 o 
  -3  -3   1      715.32      718.93     17.02 o 
  -1  -3   1     1997.70     1945.29     29.55 o 
   0  -3   1     2248.25     2284.91     36.93 o 
   1  -3   1     2445.26     2606.73     47.40 o 
   2  -3   1     1292.99     1449.99     30.81 o 
   3  -3   1      546.48      528.49     13.39 o 
   4  -3   1       54.26       59.68      5.73 o 
   5  -3   1      283.39      299.61     17.18 o 
  -5  -2   1      669.87      668.39     31.46 o 
  -4  -2   1        5.65        8.90      3.18 o 
  -3  -2   1      933.07      918.60     15.96 o 
  -2  -2   1      684.63      705.83     14.62 o 
  -1  -2   1     3285.92     3296.49     49.75 o 
   0  -2   1     1276.32     1250.18     31.30 o 
   1  -2   1     2746.15     3118.50     41.85 o 
   2  -2   1     4201.40     4545.83     62.73 o 
   3  -2   1       19.89       37.43      3.95 o 
   4  -2   1      487.83      505.45     16.71 o 
   5  -2   1      294.21      282.63     16.26 o 
  -5  -1   1       44.03       83.81     19.41 o 
  -4  -1   1     1266.21     1263.71     28.60 o 
  -3  -1   1       73.19       83.18      3.71 o 
  -1  -1   1     1205.22     1218.52     21.49 o 
   0  -1   1     2788.97     2861.84     42.30 o 
   1  -1   1      952.63      984.92     15.30 o 
   2  -1   1      256.00      326.73     17.00 o 
   3  -1   1     1238.58     1271.32     25.12 o 
   4  -1   1       41.13       42.77      5.08 o 
   5  -1   1      552.79      599.63     24.99 o 
  -5   0   1      457.64      471.48     21.82 o 
  -4   0   1       42.44       52.67      7.44 o 
  -3   0   1     1237.80     1255.96     20.10 o 
  -2   0   1        6.51        5.78      1.72 o 
  -1   0   1      250.33      250.35     14.65 o 
   0   0   1     7093.63     7003.47     90.19 o 
   1   0   1      126.69      125.23      4.58 o 
   2   0   1     4946.61     5209.57     70.37 o 
   3   0   1       36.76       68.50      5.71 o 
   4   0   1      578.25      594.72     16.04 o 
   5   0   1       57.14       67.85      9.68 o 
  -5   1   1       44.95       57.20      8.40 o 
  -4   1   1     1259.56     1277.56     32.79 o 
  -3   1   1       59.61       76.77      7.32 o 
  -2   1   1      147.79      151.35      3.33 o 
  -1   1   1     1122.92     1143.16     43.82 o 
   0   1   1     2712.13     2751.05     51.58 o 
   1   1   1     1011.13     1019.14     15.08 o 
   2   1   1      246.49      311.53     43.60 o 
   3   1   1     1249.58     1297.18     25.14 o 
   4   1   1       34.35       35.85      5.09 o 
   5   1   1      571.86      588.58     24.79 o 
  -5   2   1      623.14      615.48     24.58 o 
  -4   2   1        5.15       10.15      3.39 o 
  -3   2   1      950.23      954.33     17.48 o 
  -2   2   1      595.33      613.07     10.18 o 
  -1   2   1     3467.92     3537.24     70.03 o 
   0   2   1     1508.80     1446.21     52.77 o 
   1   2   1     2599.35     2997.67     47.03 o 
   2   2   1     4343.17     4666.15     86.46 o 
   3   2   1       22.88       32.04      4.41 o 
   4   2   1      499.65      495.45     15.58 o 
   5   2   1      271.76      272.59     16.15 o 
  -5   3   1        8.38       24.02     10.59 o 
  -4   3   1      921.86      907.39     22.71 o 
  -3   3   1      671.28      664.06     11.91 o 
  -2   3   1      428.80      443.97      9.85 o 
  -1   3   1     1988.54     1969.05     33.57 o 
   0   3   1     2036.13     2064.40     31.36 o 
   1   3   1     2725.30     2862.39     40.90 o 
   2   3   1     1256.71     1439.21     28.20 o 
   3   3   1      508.84      485.23     11.55 o 
   4   3   1       47.75       40.33      4.60 o 
   5   3   1      315.54      333.61     17.67 o 
  -5   4   1      617.83      603.76     24.28 o 
  -4   4   1      145.33      134.81      7.58 o 
  -3   4   1     1079.80     1065.70     16.83 o 
  -2   4   1      888.60      907.97     14.18 o 
  -1   4   1     1057.65     1059.52     23.89 o 
   0   4   1     2269.19     2313.65     44.06 o 
   1   4   1     6769.66     7306.48    104.66 o 
   2   4   1     3751.53     4017.97     71.22 o 
   3   4   1       61.01       61.11      4.18 o 
   4   4   1      279.62      269.87      9.57 o 
   5   4   1      118.17      104.12     10.49 o 
  -5   5   1       38.36       39.55      8.88 o 
  -4   5   1      702.32      690.52     18.82 o 
  -3   5   1      591.13      572.97     12.72 o 
  -2   5   1      457.57      435.41      7.55 o 
  -1   5   1     1077.34     1084.80     20.98 o 
   0   5   1     2707.60     2863.93     41.75 o 
   1   5   1     3192.44     3412.70     49.55 o 
   2   5   1     1563.74     1735.00     28.49 o 
   3   5   1      621.53      638.04     16.30 o 
   4   5   1      193.82      185.04      9.39 o 
   5   5   1       86.80       92.76      9.85 o 
  -5   6   1      107.11      106.84      9.75 o 
  -4   6   1       54.23       61.00      5.99 o 
  -3   6   1      976.18      979.60     18.62 o 
  -2   6   1      290.12      305.93      7.62 o 
  -1   6   1      813.51      786.80     13.24 o 
   0   6   1     4144.83     4466.90     64.62 o 
   1   6   1     4217.53     4514.42     65.85 o 
   2   6   1     3865.46     4092.27     60.92 o 
   3   6   1      243.53      245.07     11.02 o 
   4   6   1       13.81       13.05      3.35 o 
   5   6   1       44.09       55.10     12.92 o 
  -5   7   1       43.66       43.48      7.50 o 
  -4   7   1      690.64      700.03     19.17 o 
  -3   7   1      426.75      413.60     10.37 o 
  -2   7   1      359.00      308.04      7.05 o 
  -1   7   1     6870.41     6879.15     97.64 o 
   0   7   1     1055.02     1114.88     20.48 o 
   1   7   1     4230.67     4634.81     66.89 o 
   2   7   1       66.20       81.43      6.04 o 
   3   7   1      917.25      951.43     19.17 o 
   4   7   1       12.36       13.67      3.67 o 
   5   7   1       95.16       90.54     16.50 o 
  -5   8   1      187.87      208.81     13.29 o 
  -4   8   1       26.50       26.94      5.42 o 
  -3   8   1     1133.84     1121.88     20.60 o 
  -2   8   1      702.61      684.14     15.38 o 
  -1   8   1     3464.75     3479.38     49.81 o 
   0   8   1     1389.41     1450.34     22.68 o 
   1   8   1      379.91      380.55      8.06 o 
   2   8   1     3673.01     4070.63     60.09 o 
   3   8   1      408.32      407.46     10.90 o 
   4   8   1      122.34      124.89      7.50 o 
   5   8   1       40.73       32.85      9.95 o 
  -5   9   1       19.18       22.84      6.04 o 
  -4   9   1      356.77      339.31     12.53 o 
  -3   9   1      229.98      223.06      8.48 o 
  -2   9   1     1924.66     1885.59     29.02 o 
  -1   9   1      964.34      910.66     14.92 o 
   0   9   1      889.54      878.38     14.63 o 
   1   9   1     3387.78     3640.74     58.49 o 
   2   9   1      467.23      452.36     10.19 o 
   3   9   1      946.17      968.41     17.34 o 
   4   9   1       13.09       15.10      3.82 o 
   5   9   1        1.59       -1.47      3.51 o 
  -5  10   1      473.91      491.40     16.89 o 
  -4  10   1      216.40      212.46      9.70 o 
  -3  10   1     1432.73     1402.95     29.27 o 
  -2  10   1     3225.14     3347.11     50.05 o 
  -1  10   1     4907.37     5178.29     76.42 o 
   0  10   1      993.72      964.65     14.26 o 
   1  10   1      293.41      292.72      8.22 o 
   2  10   1     1641.75     1733.69     25.96 o 
   3  10   1      681.92      662.61     13.37 o 
   4  10   1      412.54      420.20     18.71 o 
   5  10   1       29.12       14.81      7.74 o 
  -5  11   1       27.13       31.27      5.96 o 
  -4  11   1     1434.61     1428.10     39.47 o 
  -3  11   1      572.54      589.46     15.64 o 
  -2  11   1     3458.19     3645.49     55.30 o 
  -1  11   1     2829.75     2881.05     43.21 o 
   0  11   1      355.56      316.78      7.16 o 
   1  11   1     1981.76     2004.71     31.10 o 
   2  11   1     1415.21     1501.61     22.80 o 
   3  11   1      892.31      865.40     16.13 o 
   4  11   1       74.51       76.82      9.41 o 
   5  11   1       97.04      110.29     14.92 o 
  -5  12   1      232.12      238.37     13.87 o 
  -4  12   1      146.69      143.18     10.14 o 
  -3  12   1     1990.51     2006.39     39.56 o 
  -2  12   1      267.63      279.28      8.79 o 
  -1  12   1     3080.28     3229.59     49.64 o 
   0  12   1      342.78      302.42      6.03 o 
   1  12   1     1310.61     1426.82     23.36 o 
   2  12   1      533.75      541.53     12.00 o 
   3  12   1      562.84      548.07     11.80 o 
   4  12   1      111.40      110.24      9.40 o 
  -5  13   1        3.65       13.69      4.20 o 
  -4  13   1     1272.89     1264.57     37.02 o 
  -3  13   1      154.47      160.78      7.60 o 
  -2  13   1     2835.31     2871.98     45.13 o 
  -1  13   1     1877.09     2020.18     36.01 o 
   0  13   1      546.47      548.28     11.19 o 
   1  13   1     1254.35     1292.43     22.66 o 
   2  13   1      305.95      292.15      8.25 o 
   3  13   1      595.49      579.25     14.00 o 
   4  13   1       22.31       14.61      4.49 o 
  -5  14   1      574.91      598.10     24.17 o 
  -4  14   1      237.55      229.88     13.10 o 
  -3  14   1     1401.81     1413.72     29.93 o 
  -2  14   1     1237.11     1213.71     25.65 o 
  -1  14   1      186.24      184.08      5.63 o 
   0  14   1     1371.16     1341.71     30.15 o 
   1  14   1       96.81       86.47      4.09 o 
   2  14   1      378.02      369.46      9.95 o 
   3  14   1      160.82      161.33      6.78 o 
   4  14   1      620.92      628.32     19.07 o 
  -5  15   1       49.32       51.67      7.95 o 
  -4  15   1      275.87      271.25     14.36 o 
  -3  15   1      294.82      281.42     10.45 o 
  -2  15   1     2324.09     2374.13     36.66 o 
   0  15   1      319.86      308.69      7.25 o 
   1  15   1     1113.93     1086.84     18.79 o 
   2  15   1       53.38       51.71      3.83 o 
   3  15   1      908.01      928.33     19.51 o 
   4  15   1      181.51      173.99      9.32 o 
  -5  16   1      389.27      404.14     19.43 o 
  -4  16   1       22.58       19.72      5.95 o 
  -3  16   1       18.60       14.25      3.21 o 
  -2  16   1      652.46      648.15     16.57 o 
  -1  16   1      243.89      240.37      7.11 o 
   0  16   1      335.96      280.66      7.06 o 
   1  16   1      486.46      493.28     13.06 o 
   2  16   1      178.82      178.32      6.47 o 
   3  16   1      100.76       91.33      5.28 o 
   4  16   1     1147.67     1140.12     35.69 o 
  -5  17   1       34.48       34.08      6.51 o 
  -4  17   1      177.66      177.17     12.92 o 
  -3  17   1      835.75      834.04     21.32 o 
  -2  17   1      649.87      643.34     16.78 o 
  -1  17   1      957.46     1008.03     18.38 o 
   0  17   1      104.05       94.71      3.84 o 
   1  17   1     1757.24     1811.78     29.64 o 
   2  17   1      114.66      109.88      5.05 o 
   3  17   1     1357.76     1368.86     26.22 o 
   4  17   1       46.92       51.36      7.74 o 
  -5  18   1      243.51      266.05     15.55 o 
  -4  18   1        7.53        8.32      4.37 o 
  -2  18   1      414.60      378.95     12.12 o 
  -1  18   1      789.19      797.11     15.91 o 
   0  18   1     1750.33     1820.01     28.66 o 
   1  18   1      346.31      367.82      9.44 o 
   2  18   1      154.84      150.25      6.28 o 
   3  18   1       83.85       72.94      5.35 o 
   4  18   1      562.52      575.80     23.19 o 
  -4  19   1       21.31       21.09      4.05 o 
  -3  19   1      374.78      350.11     12.50 o 
  -2  19   1      630.88      610.83     13.75 o 
  -1  19   1      341.36      330.29     10.27 o 
   0  19   1     1954.73     2053.29     32.96 o 
   1  19   1     1341.65     1371.09     27.63 o 
   2  19   1        5.10        6.80      1.85 o 
   3  19   1      369.50      348.05     12.51 o 
   4  19   1      240.53      242.26     21.93 o 
  -4  20   1       23.62       19.45      3.90 o 
  -3  20   1      192.69      202.78     11.84 o 
  -2  20   1      567.93      563.48     16.04 o 
  -1  20   1      629.45      600.98     17.23 o 
   0  20   1     2256.82     2399.97     43.72 o 
   1  20   1      399.96      398.17     11.87 o 
   2  20   1      138.23      136.66      5.88 o 
   3  20   1        7.22        8.92      2.84 o 
   4  20   1      383.67      362.00     18.04 o 
  -4  21   1      101.68      107.58      7.63 o 
  -3  21   1       62.36       58.46      6.07 o 
  -2  21   1     1485.25     1488.00     26.56 o 
  -1  21   1      834.35      855.26     20.40 o 
   0  21   1      364.80      348.50     12.39 o 
   1  21   1     1555.17     1662.05     28.23 o 
   2  21   1       24.29       22.80      3.71 o 
   3  21   1      147.58      152.77      8.34 o 
   4  21   1      173.24      181.15     12.83 o 
  -4  22   1        3.98        6.11      2.72 o 
  -3  22   1      279.48      276.37     11.48 o 
  -2  22   1      147.15      138.77      6.11 o 
  -1  22   1      810.80      802.59     19.14 o 
   0  22   1      589.09      604.96     15.84 o 
   1  22   1      184.84      179.83      6.49 o 
   2  22   1       59.73       65.55      5.38 o 
   3  22   1       51.92       58.81      6.25 o 
   4  22   1      168.68      168.50     12.28 o 
  -4  23   1      233.37      236.87     11.24 o 
  -3  23   1      151.15      144.18      8.17 o 
  -2  23   1     2204.84     2271.67     45.14 o 
  -1  23   1      599.98      619.20     16.40 o 
   0  23   1      203.26      194.39      8.11 o 
   1  23   1      564.39      598.14     16.06 o 
   2  23   1       79.40       79.94      6.02 o 
   3  23   1      452.43      462.73     15.53 o 
   4  23   1       13.16       16.30      5.00 o 
  -4  24   1       51.81       52.60      6.23 o 
  -3  24   1      690.30      700.01     20.37 o 
  -2  24   1     1495.03     1515.77     32.30 o 
  -1  24   1      779.23      811.32     19.91 o 
   0  24   1      787.15      836.22     20.16 o 
   1  24   1        5.84        4.79      3.80 o 
   2  24   1      170.37      184.43      8.76 o 
   3  24   1       33.55       29.52      4.78 o 
   4  24   1      340.49      347.77     18.36 o 
  -4  25   1      282.90      283.92     15.47 o 
  -3  25   1       95.20       84.05      7.92 o 
  -2  25   1     1494.20     1560.38     42.30 o 
  -1  25   1      643.45      651.96     17.39 o 
   0  25   1      481.19      517.64     15.21 o 
   1  25   1      287.96      296.90     14.15 o 
   2  25   1       56.54       59.64      6.07 o 
   3  25   1      317.27      313.15     12.58 o 
  -4  26   1       11.72       15.48      4.78 o 
  -3  26   1     1153.36     1186.33     36.23 o 
  -2  26   1      296.92      301.95     11.30 o 
  -1  26   1      587.07      606.13     16.88 o 
   0  26   1      314.80      334.92     14.39 o 
   1  26   1      271.65      294.92     13.97 o 
   2  26   1      358.52      373.99     16.54 o 
   3  26   1       13.32       10.00      3.17 o 
  -4  27   1      318.01      325.02     17.34 o 
  -3  27   1      202.57      189.72     12.07 o 
  -2  27   1     1101.71     1115.89     26.68 o 
  -1  27   1      722.61      757.56     19.88 o 
   0  27   1       46.29       47.08      6.69 o 
   1  27   1      264.04      262.12     13.35 o 
   2  27   1       23.31       19.00      4.83 o 
   3  27   1      360.07      337.85     17.03 o 
  -3  28   1      854.77      906.56     30.57 o 
  -2  28   1      422.42      423.55     14.06 o 
  -1  28   1      200.51      204.14      9.14 o 
   0  28   1      157.87      156.93     10.14 o 
   1  28   1       45.69       45.74      6.98 o 
   2  28   1      160.71      154.45     10.63 o 
   3  28   1       82.91       73.90     13.35 o 
  -3  29   1       58.29       74.05      9.39 o 
  -2  29   1      603.51      632.35     18.40 o 
  -1  29   1       53.86       62.15      7.86 o 
   0  29   1       51.76       54.40      7.39 o 
   1  29   1       60.80       51.68      7.36 o 
   2  29   1       26.48       22.87      5.35 o 
   3  29   1      263.94      245.94     21.12 o 
  -3  30   1      368.30      380.48     19.67 o 
  -2  30   1      101.71      104.87      6.91 o 
  -1  30   1      402.68      432.52     18.10 o 
   0  30   1      129.80      130.07      9.55 o 
   1  30   1      165.42      145.72     10.29 o 
   2  30   1      336.83      353.18     17.02 o 
   3  30   1      113.05      101.58     13.73 o 
  -3  31   1      132.97      128.24     10.22 o 
  -2  31   1      117.52      127.75     14.43 o 
  -1  31   1      259.95      258.33     14.08 o 
   0  31   1      101.56       99.03      8.53 o 
   1  31   1      502.87      492.86     25.36 o 
   2  31   1       32.37       29.63      5.98 o 
   3  31   1      114.60      124.85     15.23 o 
  -3  32   1      118.78      114.90      9.99 o 
  -2  32   1        0.79        4.26      4.27 o 
  -1  32   1      398.81      393.30     17.57 o 
   0  32   1      510.92      528.15     21.79 o 
   1  32   1      505.13      472.23     20.32 o 
   2  32   1      296.22      307.59     16.18 o 
  -3  33   1       32.21       20.60      7.80 o 
  -2  33   1      120.70      129.79     14.84 o 
  -1  33   1      461.98      492.49     20.90 o 
   0  33   1      810.45      844.36     28.72 o 
   1  33   1      259.82      302.76     15.89 o 
   2  33   1        4.67        1.51      2.91 o 
  -2  34   1      148.32      139.22     15.35 o 
  -1  34   1      483.28      525.50     21.57 o 
   0  34   1      874.94      947.74     32.11 o 
   1  34   1       45.32       42.37      7.24 o 
   2  34   1      275.17      279.94     15.76 o 
  -2  35   1       37.56       29.00      8.80 o 
  -1  35   1      412.30      437.62     20.01 o 
   0  35   1      216.26      228.94     14.04 o 
   1  35   1      110.68      134.93     10.66 o 
   2  35   1        3.61        3.84      2.93 o 
  -2  36   1       11.84        6.04      4.68 o 
  -1  36   1      399.50      413.18     19.44 o 
   0  36   1      293.62      299.21     16.23 o 
   1  36   1      145.90      143.23     11.34 o 
  -1  37   1       87.23       91.10     10.63 o 
   0  37   1       67.33       75.29      9.77 o 
   1  37   1      195.43      209.26     13.86 o 
  -1  38   1       79.37       90.52     10.93 o 
   0  38   1      377.00      417.00     21.42 o 
  -1 -37   2        4.92        6.05      2.84 o 
   0 -37   2       39.17       46.65      7.53 o 
  -1 -36   2      293.75      316.17     13.77 o 
   0 -36   2      174.81      168.33     12.08 o 
  -2 -35   2      168.18      162.57     12.29 o 
  -1 -35   2       27.07       26.94      4.75 o 
   0 -35   2       74.53       74.75      9.40 o 
   1 -35   2        1.22        1.25      2.54 o 
  -2 -34   2        0.22        0.52      2.48 o 
  -1 -34   2      643.66      699.84     21.56 o 
   0 -34   2       61.08       59.57      8.36 o 
   1 -34   2      142.10      169.94     12.06 o 
  -2 -33   2      279.15      264.32     12.33 o 
  -1 -33   2      195.49      186.78     10.10 o 
   0 -33   2      216.22      223.24     13.57 o 
   1 -33   2      439.05      479.94     21.11 o 
   2 -33   2       51.74       55.07      8.07 o 
  -3 -32   2       71.00       66.94     13.59 o 
  -2 -32   2      166.86      150.15      9.11 o 
  -1 -32   2      444.37      444.32     15.95 o 
   0 -32   2       97.07      103.57      9.00 o 
   1 -32   2      223.27      217.82     13.54 o 
   2 -32   2       90.92       89.43      8.70 o 
  -3 -31   2       70.89       64.39      9.12 o 
  -2 -31   2      165.13      173.86      9.60 o 
  -1 -31   2      142.17      145.46      8.65 o 
   0 -31   2      546.51      571.13     22.34 o 
   1 -31   2      524.52      530.97     21.62 o 
   2 -31   2      377.41      381.48     19.18 o 
  -3 -30   2       63.47       67.67     12.08 o 
  -2 -30   2       75.32       71.39      7.25 o 
  -1 -30   2      639.26      656.44     19.72 o 
   0 -30   2      169.97      187.30     11.99 o 
   1 -30   2      689.77      682.88     25.81 o 
   2 -30   2      261.51      259.79     14.92 o 
  -3 -29   2      106.31       98.70     11.98 o 
  -2 -29   2      249.33      250.08     11.47 o 
  -1 -29   2      730.48      699.51     20.72 o 
   0 -29   2     1047.12     1080.91     27.02 o 
   1 -29   2      214.19      206.93     12.52 o 
   2 -29   2       61.86       58.30      8.28 o 
  -3 -28   2       84.33       84.84      7.76 o 
  -2 -28   2       89.14       84.87      8.63 o 
  -1 -28   2     1136.58     1175.68     28.63 o 
   0 -28   2      193.19      192.23      9.32 o 
   1 -28   2      946.49     1009.34     32.49 o 
   2 -28   2      579.76      592.23     23.62 o 
   3 -28   2       48.72       44.52      7.08 o 
  -4 -27   2      102.89       80.82     10.83 o 
  -3 -27   2       31.96       28.28      5.24 o 
  -2 -27   2      392.97      411.63     17.80 o 
  -1 -27   2      176.07      170.25      8.92 o 
   0 -27   2      960.02     1021.73     25.26 o 
   1 -27   2     1025.45     1063.08     33.09 o 
   2 -27   2      500.73      513.48     21.25 o 
   3 -27   2      241.35      232.25     14.34 o 
  -4 -26   2       61.53       61.56      8.34 o 
  -3 -26   2      243.17      243.05     10.55 o 
  -2 -26   2        5.22        6.35      3.15 o 
  -1 -26   2      393.01      378.93     13.62 o 
   0 -26   2      296.51      297.72     11.58 o 
   1 -26   2      447.91      449.78     18.91 o 
   2 -26   2      308.05      292.81     15.42 o 
   3 -26   2       45.09       52.26      8.99 o 
  -4 -25   2       90.53       91.53      8.37 o 
  -3 -25   2      216.46      202.12      9.49 o 
  -2 -25   2      358.57      386.17     16.58 o 
  -1 -25   2       39.62       36.42      4.94 o 
   0 -25   2      963.50     1008.24     24.48 o 
   1 -25   2      288.89      302.80     14.93 o 
   2 -25   2      321.77      333.21     16.26 o 
   3 -25   2      149.57      140.28     11.18 o 
  -4 -24   2       26.16       27.21      5.27 o 
  -3 -24   2      243.65      256.42     10.60 o 
  -2 -24   2      774.80      762.16     25.15 o 
  -1 -24   2       93.45       89.04      7.71 o 
   0 -24   2      156.39      162.29      7.95 o 
   1 -24   2      639.20      662.48     23.62 o 
   2 -24   2      405.30      415.69     18.44 o 
   3 -24   2      151.82      149.12     10.93 o 
  -4 -23   2      176.81      194.29     12.44 o 
  -3 -23   2      126.90       98.78      6.49 o 
  -2 -23   2      418.03      432.20     13.72 o 
  -1 -23   2      305.95      291.55     13.68 o 
   0 -23   2      636.38      631.59     17.76 o 
   1 -23   2       68.54       60.22      7.64 o 
   2 -23   2      202.95      216.20     12.60 o 
   3 -23   2      452.68      418.63     19.10 o 
  -4 -22   2      310.87      291.87     22.06 o 
  -3 -22   2      991.70     1002.46     25.17 o 
  -2 -22   2      897.87      906.30     22.28 o 
  -1 -22   2      869.29      878.74     27.74 o 
   0 -22   2       69.16       76.57      5.48 o 
   1 -22   2      320.67      322.54     14.75 o 
   2 -22   2      129.63      147.47     10.10 o 
   3 -22   2       39.37       35.10      6.15 o 
  -4 -21   2      212.58      209.12     12.67 o 
  -3 -21   2       94.17       83.95      5.92 o 
  -2 -21   2      908.95      904.19     22.18 o 
  -1 -21   2      807.44      840.60     25.33 o 
   0 -21   2     1600.92     1672.79     35.23 o 
   1 -21   2      124.66      138.24      9.20 o 
   2 -21   2      319.05      284.98     13.93 o 
   3 -21   2      367.71      362.33     17.07 o 
  -4 -20   2       49.12       51.47      7.31 o 
  -3 -20   2      607.50      582.42     16.58 o 
  -2 -20   2      503.84      500.15     14.56 o 
  -1 -20   2      464.02      434.17     12.67 o 
   0 -20   2      359.37      383.53     12.04 o 
   1 -20   2      169.50      149.91      9.45 o 
   2 -20   2      115.22      121.79      8.83 o 
   3 -20   2       63.98       47.82      6.98 o 
   4 -20   2      139.96      145.49     16.33 o 
  -4 -19   2      260.38      242.90     13.76 o 
  -3 -19   2      463.11      434.39     14.03 o 
  -2 -19   2      700.40      694.22     17.57 o 
  -1 -19   2       19.20       19.46      2.79 o 
   0 -19   2     3588.44     3891.28     71.03 o 
   1 -19   2      190.37      178.57     10.27 o 
   2 -19   2        9.12        7.94      3.35 o 
   3 -19   2       85.03       82.26      7.99 o 
   4 -19   2       13.95       11.33      5.84 o 
  -5 -18   2      311.71      306.40     17.17 o 
  -4 -18   2       21.94       21.01      7.79 o 
  -3 -18   2      343.12      320.91     11.54 o 
  -2 -18   2      306.70      296.23     10.18 o 
  -1 -18   2     1010.52      976.65     21.63 o 
   0 -18   2      708.60      743.18     23.25 o 
   1 -18   2      633.21      656.84     30.10 o 
   2 -18   2      119.99       94.71      7.73 o 
   3 -18   2       56.14       50.67      6.98 o 
   4 -18   2       18.10       30.83      4.65 o 
  -5 -17   2      128.16      125.76     10.74 o 
  -4 -17   2       60.76       49.95      7.29 o 
  -3 -17   2      399.11      380.26     12.80 o 
  -2 -17   2      324.07      316.28     11.53 o 
  -1 -17   2      224.59      221.38      7.86 o 
   0 -17   2     1666.20     1661.68     48.83 o 
   1 -17   2      448.57      414.05     16.46 o 
   2 -17   2      198.14      191.07     10.97 o 
   3 -17   2      475.20      455.39     18.77 o 
   4 -17   2       20.32       32.92      4.68 o 
  -5 -16   2      281.42      299.56     16.84 o 
  -4 -16   2       21.38       15.68      4.49 o 
  -3 -16   2      932.44      935.75     23.40 o 
  -2 -16   2      242.50      239.72      8.78 o 
  -1 -16   2     1478.06     1413.08     28.55 o 
   0 -16   2     1385.32     1433.12     37.30 o 
   1 -16   2      441.12      420.01     15.89 o 
   2 -16   2      144.53      121.80      8.32 o 
   3 -16   2       99.59       89.16      7.72 o 
   4 -16   2      132.24      130.13      8.71 o 
  -5 -15   2      445.72      464.16     21.70 o 
  -4 -15   2      100.28       97.81      6.47 o 
  -3 -15   2      331.78      308.78     11.01 o 
  -2 -15   2     2256.33     2319.62     45.75 o 
  -1 -15   2       98.01       91.71      5.05 o 
   0 -15   2     4468.85     4614.19    100.92 o 
   1 -15   2      905.94      938.79     38.84 o 
   2 -15   2      102.89       94.78      7.31 o 
   3 -15   2      164.49      151.72      9.89 o 
   4 -15   2        5.33        6.93      2.97 o 
  -5 -14   2      275.95      286.58     18.02 o 
  -4 -14   2       53.46       51.97      5.76 o 
  -3 -14   2      139.60      132.71      6.96 o 
  -2 -14   2      156.49      155.87      6.81 o 
  -1 -14   2     1052.56      958.93     20.58 o 
   0 -14   2      592.97      585.11     13.73 o 
   1 -14   2      729.04      672.17     16.40 o 
   2 -14   2      258.67      242.79     11.67 o 
   3 -14   2      162.36      163.90      9.99 o 
   4 -14   2       97.47       99.88      7.66 o 
  -5 -13   2      118.05      112.10      9.92 o 
  -4 -13   2      233.98      224.38     10.04 o 
  -3 -13   2      363.07      341.08     11.69 o 
  -2 -13   2      241.40      220.02      8.06 o 
  -1 -13   2      128.93      118.47      5.25 o 
   0 -13   2     4519.72     4779.34     81.77 o 
   1 -13   2      279.91      260.35      6.86 o 
   2 -13   2      235.98      226.40      8.94 o 
   3 -13   2      206.84      207.26     11.22 o 
   4 -13   2       32.29       37.55      5.19 o 
  -5 -12   2      179.09      167.23     12.27 o 
  -4 -12   2      615.29      622.12     18.23 o 
  -3 -12   2      929.57      883.71     21.60 o 
  -2 -12   2      790.16      805.55     15.11 o 
  -1 -12   2     2686.73     2737.18     49.86 o 
   0 -12   2      123.22      111.69      4.88 o 
   1 -12   2     1708.07     1764.59     31.59 o 
   2 -12   2      177.45      165.40      7.55 o 
   3 -12   2      146.95      145.25      7.10 o 
   4 -12   2        5.45        8.08      3.41 o 
  -5 -11   2      290.38      298.89     16.51 o 
  -4 -11   2      262.94      243.43     10.54 o 
  -3 -11   2      247.48      230.32      7.55 o 
  -2 -11   2     1643.53     1654.22     27.02 o 
  -1 -11   2       15.11        9.75      1.98 o 
   0 -11   2      376.30      349.34      9.66 o 
   1 -11   2      572.77      574.07     14.85 o 
   2 -11   2      769.49      744.67     24.47 o 
   3 -11   2      673.52      664.37     15.26 o 
   4 -11   2       80.85       85.84     15.56 o 
  -5 -10   2      199.08      197.59     13.58 o 
  -4 -10   2       12.99       13.28      3.30 o 
  -3 -10   2     1776.16     1788.73     30.43 o 
  -2 -10   2      223.99      220.04      6.28 o 
  -1 -10   2      145.76      115.63      3.60 o 
   0 -10   2      238.94      234.87      9.17 o 
   1 -10   2     1295.14     1285.22     30.60 o 
   2 -10   2     1137.54     1136.21     25.16 o 
   3 -10   2      658.02      641.86     17.22 o 
   4 -10   2      953.88      989.71     28.80 o 
  -5  -9   2      264.65      268.81     15.37 o 
  -4  -9   2      828.93      813.26     21.22 o 
  -3  -9   2      382.42      399.19     10.50 o 
  -2  -9   2     3473.83     3579.28     54.31 o 
  -1  -9   2     3721.50     3923.62     58.09 o 
   0  -9   2      288.05      272.81      8.21 o 
   1  -9   2     2335.38     2491.15     47.14 o 
   2  -9   2      949.44      962.59     23.11 o 
   3  -9   2     1760.55     1886.05     36.35 o 
   4  -9   2       53.59       55.15      6.28 o 
  -5  -8   2       61.70       59.38     12.14 o 
  -4  -8   2      196.99      186.73      7.56 o 
  -3  -8   2     1944.95     1975.02     33.29 o 
  -2  -8   2      811.53      910.28     16.73 o 
  -1  -8   2      317.51      296.39     10.75 o 
   0  -8   2      146.29      133.68      4.93 o 
   1  -8   2      886.17      864.37     17.88 o 
   2  -8   2     2364.25     2613.26     39.55 o 
   3  -8   2      551.87      540.24     15.21 o 
   4  -8   2      569.22      581.57     19.82 o 
  -5  -7   2      116.12      103.20     13.05 o 
  -4  -7   2      868.91      867.73     21.77 o 
  -3  -7   2      331.71      339.44      9.65 o 
  -2  -7   2      341.61      303.54      7.84 o 
  -1  -7   2     3360.51     3408.63     50.86 o 
   1  -7   2     1479.97     1554.13     30.23 o 
   2  -7   2     1247.48     1325.18     22.73 o 
   3  -7   2     1705.70     1849.44     35.56 o 
   4  -7   2       35.14       53.94      6.94 o 
  -5  -6   2       66.16       68.26      8.63 o 
  -4  -6   2      531.98      540.59     15.90 o 
  -3  -6   2     1552.44     1499.15     26.99 o 
  -2  -6   2      246.39      269.87      7.20 o 
  -1  -6   2     2118.43     2086.25     32.93 o 
   0  -6   2      137.07      132.78      4.73 o 
   1  -6   2     1087.32     1119.45     21.91 o 
   2  -6   2     1705.52     1805.89     28.43 o 
   3  -6   2      220.54      214.62      8.96 o 
   4  -6   2      842.01      882.05     22.02 o 
  -5  -5   2      288.53      267.88     14.78 o 
  -4  -5   2     1323.71     1370.19     30.72 o 
  -3  -5   2      265.17      279.30      9.80 o 
  -2  -5   2     3404.91     3468.77     52.55 o 
  -1  -5   2      733.87      640.95     10.78 o 
   0  -5   2      194.63      211.93      6.26 o 
   1  -5   2      849.79      924.08     16.30 o 
   2  -5   2      680.15      726.61     14.41 o 
   3  -5   2      472.32      468.72     13.54 o 
   4  -5   2       62.08       72.24      5.99 o 
  -5  -4   2      507.30      541.62     24.70 o 
  -4  -4   2      232.18      227.55     11.10 o 
  -3  -4   2     1619.24     1588.96     32.55 o 
  -2  -4   2      487.93      519.15     11.16 o 
  -1  -4   2     2523.03     2528.78     34.92 o 
   0  -4   2       75.46       70.06      3.96 o 
   1  -4   2     1114.21     1143.95     18.64 o 
   2  -4   2      583.52      602.23     12.15 o 
   3  -4   2      239.26      248.31      9.80 o 
   4  -4   2     1266.47     1340.57     29.46 o 
  -5  -3   2      175.63      173.70     11.84 o 
  -4  -3   2     1229.63     1261.15     28.65 o 
  -3  -3   2       19.47       20.97      3.31 o 
  -2  -3   2     1973.53     1955.12     31.57 o 
  -1  -3   2      231.91      201.97      6.24 o 
   0  -3   2     1618.75     1652.07     24.16 o 
   1  -3   2      245.74      252.45      6.37 o 
   2  -3   2      394.81      402.46      9.21 o 
   3  -3   2      884.34      944.42     21.26 o 
   4  -3   2      195.48      217.73      9.55 o 
  -5  -2   2      320.14      339.85     16.58 o 
  -4  -2   2      439.36      452.60     14.52 o 
  -3  -2   2     1320.00     1322.38     27.31 o 
  -2  -2   2       86.72       93.27      6.04 o 
  -1  -2   2     4738.68     5002.00     70.95 o 
   0  -2   2       76.47       90.17      3.98 o 
   1  -2   2      733.84      710.86     12.05 o 
   2  -2   2      221.21      220.36      6.14 o 
   3  -2   2       31.91       32.77      3.90 o 
   4  -2   2      375.34      379.59     13.08 o 
  -5  -1   2      217.89      229.16     10.75 o 
  -4  -1   2      945.53      974.40     23.98 o 
  -3  -1   2      205.88      221.86     13.40 o 
  -2  -1   2     1412.27     1423.54     28.11 o 
  -1  -1   2      386.09      468.77     16.63 o 
   0  -1   2        1.78        5.65      2.26 o 
   1  -1   2      758.64      761.08     12.85 o 
   2  -1   2      352.52      355.84      9.97 o 
   3  -1   2       51.26       45.22      4.70 o 
   4  -1   2       85.03      100.76      6.47 o 
  -5   0   2       43.08       43.08      5.46 o 
  -4   0   2      382.46      413.27     13.91 o 
  -3   0   2      267.58      244.11      8.99 o 
  -2   0   2        5.73       10.25      3.28 o 
  -1   0   2     4674.04     4792.70     69.43 o 
   0   0   2      401.22      367.46      7.22 o 
   1   0   2     1377.60     1330.52     23.70 o 
   2   0   2      354.06      327.94      9.56 o 
   3   0   2      168.46      166.54      7.40 o 
   4   0   2      683.64      729.07     21.07 o 
  -5   1   2      226.57      239.49     11.01 o 
  -4   1   2      963.65      976.99     24.05 o 
  -3   1   2      198.85      205.88      8.46 o 
  -2   1   2     1455.64     1471.87     28.39 o 
  -1   1   2      405.62      471.89     22.82 o 
   0   1   2        9.86       10.07      1.54 o 
   1   1   2      702.67      702.49     12.46 o 
   2   1   2      348.16      336.99      9.75 o 
   4   1   2       98.07      107.23      7.62 o 
  -5   2   2      277.61      280.52     12.25 o 
  -4   2   2      425.52      431.05     14.42 o 
  -3   2   2     1271.30     1242.00     27.26 o 
  -2   2   2       84.86       95.18      5.02 o 
  -1   2   2     4731.14     4801.53     91.69 o 
   0   2   2      106.91      113.85      3.59 o 
   1   2   2      643.11      608.56     11.29 o 
   2   2   2      188.75      183.76      7.04 o 
   3   2   2       28.84       30.33      4.41 o 
   4   2   2      396.47      415.76     14.70 o 
  -5   3   2      164.26      172.46      9.47 o 
  -4   3   2     1210.38     1251.88     28.98 o 
  -3   3   2       12.10       14.16      3.18 o 
  -2   3   2     1938.56     1922.53     35.03 o 
  -1   3   2      214.10      198.47      7.80 o 
   0   3   2     1625.75     1663.83     29.31 o 
   1   3   2      279.40      268.30      7.81 o 
   2   3   2      423.75      419.73     11.77 o 
   3   3   2      899.89      930.50     22.45 o 
   4   3   2      201.93      225.34     10.82 o 
  -5   4   2      585.55      624.63     19.10 o 
  -4   4   2      205.62      208.66      9.71 o 
  -3   4   2     1662.86     1657.34     33.36 o 
  -2   4   2      480.78      513.64     12.02 o 
  -1   4   2     2543.91     2551.93     47.66 o 
   0   4   2       58.28       61.27      3.64 o 
   1   4   2     1138.26     1165.10     22.71 o 
   2   4   2      554.03      581.66     14.85 o 
   3   4   2      269.16      283.00     10.46 o 
   4   4   2     1312.21     1375.83     46.00 o 
  -5   5   2      255.47      265.60     11.82 o 
  -4   5   2     1401.07     1418.38     31.54 o 
  -3   5   2      273.26      284.93     12.37 o 
  -2   5   2     3385.79     3381.34     59.25 o 
  -1   5   2      693.52      631.62     13.70 o 
   0   5   2      183.95      195.40      5.42 o 
   1   5   2      986.60     1057.91     20.03 o 
   2   5   2      754.00      789.95     18.66 o 
   3   5   2      446.25      441.59     13.82 o 
   4   5   2       53.13       67.83      8.97 o 
  -5   6   2       81.19       88.91      7.58 o 
  -4   6   2      514.33      520.53     16.29 o 
  -3   6   2     1553.95     1545.97     38.75 o 
  -2   6   2      251.16      273.69     10.74 o 
  -1   6   2     2167.65     2171.18     34.23 o 
   0   6   2      106.55      101.96      3.14 o 
   1   6   2      973.43     1015.51     21.11 o 
   2   6   2     1666.92     1736.32     34.43 o 
   3   6   2      237.03      242.80      9.68 o 
   4   6   2      806.61      827.19     28.25 o 
  -5   7   2       86.66       80.44      6.79 o 
  -4   7   2      914.39      886.84     27.64 o 
  -3   7   2      366.57      392.14     10.87 o 
  -2   7   2      383.70      351.36      9.34 o 
  -1   7   2     3273.18     3394.27     50.15 o 
   0   7   2       41.98       46.15      2.56 o 
   1   7   2     1501.95     1595.00     25.83 o 
   2   7   2     1271.80     1357.57     27.43 o 
   3   7   2     1703.82     1837.14     37.56 o 
   4   7   2       42.61       41.75      7.06 o 
  -5   8   2       81.72       80.63     11.76 o 
  -4   8   2      163.88      157.06     10.45 o 
  -3   8   2     1902.92     1902.89     37.31 o 
  -2   8   2      820.85      896.37     19.23 o 
  -1   8   2      408.78      377.40      7.96 o 
   0   8   2      115.27      101.40      3.90 o 
   1   8   2      751.74      744.78     14.53 o 
   2   8   2     2397.53     2619.21     48.67 o 
   3   8   2      499.15      504.87     19.29 o 
   4   8   2      519.91      521.86     17.77 o 
  -5   9   2      226.96      220.20     13.48 o 
  -4   9   2      752.46      726.06     25.13 o 
  -3   9   2      412.14      422.99     11.96 o 
  -2   9   2     3477.49     3529.44     52.80 o 
  -1   9   2     3628.71     3898.26     57.55 o 
   0   9   2      359.89      349.30      7.64 o 
   1   9   2     2513.51     2680.90     40.22 o 
   2   9   2      862.06      885.80     17.77 o 
   3   9   2     1788.73     1859.18     48.48 o 
   4   9   2       49.36       50.67      6.55 o 
  -5  10   2      252.08      268.71     14.56 o 
  -4  10   2        8.67       10.72      3.91 o 
  -3  10   2     1702.57     1687.39     34.44 o 
  -2  10   2      226.73      229.52      7.30 o 
   0  10   2      206.37      202.31      5.90 o 
   1  10   2     1234.32     1209.26     20.93 o 
   2  10   2     1158.45     1166.66     25.42 o 
   3  10   2      615.67      644.72     22.07 o 
   4  10   2      970.58     1016.96     26.72 o 
  -5  11   2      250.50      246.69     14.41 o 
  -4  11   2      317.83      302.83     14.34 o 
  -3  11   2      279.83      273.67      9.32 o 
  -2  11   2     1566.02     1577.83     26.41 o 
  -1  11   2       10.51        7.80      1.60 o 
   0  11   2      424.29      395.79      8.78 o 
   1  11   2      685.17      674.16     15.74 o 
   2  11   2      739.11      710.93     18.06 o 
   3  11   2      724.45      726.64     23.34 o 
   4  11   2       70.63       87.09      7.70 o 
  -5  12   2      195.92      194.34     12.56 o 
  -4  12   2      615.66      627.99     22.88 o 
  -3  12   2      916.27      896.41     20.95 o 
  -2  12   2      784.84      793.26     15.08 o 
  -1  12   2     2697.73     2743.09     42.09 o 
   0  12   2      137.38      123.31      4.57 o 
   1  12   2     1571.91     1615.21     32.87 o 
   2  12   2      226.59      216.45      8.62 o 
   3  12   2      119.72      108.82      8.52 o 
   4  12   2       18.41       17.44      4.06 o 
  -5  13   2       99.67      101.77      9.28 o 
  -4  13   2      249.65      243.57     13.20 o 
  -3  13   2      379.25      367.93     11.68 o 
  -2  13   2      220.13      197.17      6.05 o 
  -1  13   2      124.90      122.30      4.74 o 
   0  13   2     4499.37     4700.16     69.86 o 
   1  13   2      301.10      274.01      9.27 o 
   2  13   2      250.85      239.82      9.32 o 
   3  13   2      221.09      214.52      9.73 o 
   4  13   2       41.33       45.46      7.82 o 
  -5  14   2      276.96      300.72     16.16 o 
  -4  14   2       32.94       30.45      5.79 o 
  -3  14   2      148.20      134.94      6.84 o 
  -2  14   2      152.75      152.17      5.31 o 
  -1  14   2     1029.67      953.25     17.63 o 
   0  14   2      559.66      553.19     11.96 o 
   1  14   2      693.00      662.66     16.66 o 
   2  14   2      253.37      240.37      9.45 o 
   3  14   2      144.89      141.40      6.91 o 
   4  14   2       81.85       97.36      9.94 o 
  -5  15   2      445.87      464.91     20.99 o 
  -4  15   2       77.57       73.45      8.12 o 
  -3  15   2      310.57      292.92     10.69 o 
  -2  15   2     2379.87     2460.60     38.50 o 
  -1  15   2       90.23       81.45      4.04 o 
   0  15   2     4401.32     4603.67     68.65 o 
   1  15   2      990.76     1017.26     22.51 o 
   2  15   2       93.95       85.92      4.92 o 
   3  15   2      175.53      169.55      7.51 o 
   4  15   2        5.81        5.54      3.77 o 
  -5  16   2      274.47      258.41     15.38 o 
  -4  16   2       21.32       24.27      5.33 o 
  -3  16   2     1009.18     1013.52     23.57 o 
  -2  16   2      237.34      240.13      7.24 o 
  -1  16   2     1460.15     1399.42     24.43 o 
   0  16   2     1403.78     1438.78     21.77 o 
   1  16   2      444.87      433.41     10.79 o 
   2  16   2      132.23      109.15      5.56 o 
   3  16   2      117.30      118.49      6.31 o 
   4  16   2      153.26      163.37     11.70 o 
  -5  17   2      122.58      133.79     10.78 o 
  -4  17   2      103.41       93.27     14.99 o 
  -3  17   2      398.31      385.46     12.78 o 
  -2  17   2      298.81      275.50      8.12 o 
  -1  17   2      241.51      240.40      7.25 o 
   0  17   2     1665.46     1612.38     24.26 o 
   1  17   2      422.77      402.51     10.43 o 
   2  17   2      229.07      227.86      8.05 o 
   3  17   2      485.01      464.65     13.32 o 
   4  17   2       21.72       21.48      5.02 o 
  -5  18   2      334.29      322.86     17.17 o 
  -4  18   2       11.59       11.08      4.21 o 
  -3  18   2      335.74      313.60     11.55 o 
  -2  18   2      303.69      294.22      8.49 o 
  -1  18   2      993.70      970.57     18.76 o 
   0  18   2      711.93      727.85     17.95 o 
   1  18   2      615.34      637.53     14.28 o 
   2  18   2      134.92      115.35      5.71 o 
   3  18   2       63.15       58.51      5.62 o 
   4  18   2       34.04       35.07     10.76 o 
  -4  19   2      277.73      273.40     14.82 o 
  -3  19   2      458.04      434.55     14.19 o 
  -2  19   2      630.47      642.61     14.48 o 
  -1  19   2       15.48       15.79      2.37 o 
   0  19   2     3619.51     3900.39     69.29 o 
   1  19   2      201.19      202.26      7.05 o 
   2  19   2        7.05        7.38      2.09 o 
   3  19   2       84.17       87.11      5.60 o 
   4  19   2       19.80       20.02      8.61 o 
  -4  20   2       38.89       39.95      6.87 o 
  -3  20   2      509.18      508.64     16.15 o 
  -2  20   2      509.53      507.78     12.36 o 
  -1  20   2      505.45      486.14     11.66 o 
   0  20   2      329.01      331.34     11.34 o 
   1  20   2      170.46      167.35      6.47 o 
   2  20   2      127.18      121.64      5.99 o 
   3  20   2       54.46       46.32      4.91 o 
   4  20   2      121.88       99.35     13.72 o 
  -4  21   2      173.38      169.57     11.92 o 
  -3  21   2       99.01      108.07      6.86 o 
  -2  21   2      920.00      930.49     18.97 o 
  -1  21   2      768.89      739.78     16.23 o 
   0  21   2     1618.66     1695.14     34.54 o 
   1  21   2      136.82      141.40      7.20 o 
   2  21   2      264.39      242.92      8.84 o 
   3  21   2      356.64      354.48     13.71 o 
  -4  22   2      302.61      280.76     15.56 o 
  -3  22   2     1038.27     1037.37     25.75 o 
  -2  22   2      906.83      918.73     22.66 o 
  -1  22   2      923.02      933.10     18.87 o 
   0  22   2       80.26       79.00      5.55 o 
   1  22   2      314.50      320.51     13.55 o 
   2  22   2      172.22      177.36      7.35 o 
   3  22   2       41.83       39.09      5.45 o 
  -4  23   2      193.86      198.34     12.98 o 
  -3  23   2      146.24      131.49      7.74 o 
  -2  23   2      437.39      448.48     14.39 o 
  -1  23   2      282.94      270.02      8.75 o 
   0  23   2      670.40      668.41     17.76 o 
   1  23   2       90.11       86.30      5.81 o 
   2  23   2      160.42      156.85      7.04 o 
   3  23   2      440.43      430.45     15.50 o 
  -4  24   2       14.33       11.60      4.42 o 
  -3  24   2      237.86      236.39     10.76 o 
  -2  24   2      782.86      735.46     20.09 o 
  -1  24   2       97.31       92.78      5.90 o 
   0  24   2      143.68      148.35      7.70 o 
   1  24   2      645.64      668.21     18.42 o 
   2  24   2      445.34      437.27     18.36 o 
   3  24   2      147.99      144.07      8.77 o 
  -4  25   2      136.62      125.84     10.38 o 
  -3  25   2      208.25      203.08      9.98 o 
  -2  25   2      345.95      356.65     13.03 o 
  -1  25   2       32.31       25.19      3.94 o 
   0  25   2      934.65      962.65     23.80 o 
   1  25   2      294.24      306.28     11.65 o 
   2  25   2      315.61      321.56     15.76 o 
   3  25   2      138.85      127.89      8.20 o 
  -4  26   2       63.24       66.74      9.07 o 
  -3  26   2      228.12      230.79     10.90 o 
  -2  26   2        5.87        8.83      2.95 o 
  -1  26   2      389.97      389.60     13.14 o 
   0  26   2      307.36      320.02     11.84 o 
   1  26   2      435.57      445.90     18.53 o 
   2  26   2      341.09      325.20     15.84 o 
   3  26   2       46.69       63.69      8.48 o 
  -4  27   2       61.82       52.09      8.37 o 
  -3  27   2       23.65       20.31      4.00 o 
  -2  27   2      385.37      398.46     14.30 o 
  -1  27   2      189.42      190.98      8.94 o 
   0  27   2      927.44      962.39     34.13 o 
   1  27   2      981.37     1006.04     31.99 o 
   2  27   2      463.12      457.56     19.92 o 
   3  27   2      255.71      230.63     14.04 o 
  -3  28   2      120.14      113.45      7.71 o 
  -2  28   2       86.76       81.04      9.33 o 
  -1  28   2     1108.10     1127.33     27.30 o 
   0  28   2      206.88      200.01      9.39 o 
   1  28   2      974.01      989.75     31.55 o 
   2  28   2      576.00      567.07     24.63 o 
   3  28   2       60.20       57.93      8.23 o 
  -3  29   2       90.35       85.80      9.15 o 
  -2  29   2      275.49      273.58     14.28 o 
  -1  29   2      762.93      740.82     20.32 o 
   0  29   2     1055.38     1069.84     33.09 o 
   1  29   2      191.71      164.67     11.49 o 
   2  29   2       52.84       43.74      7.24 o 
  -3  30   2       77.29       82.03      9.97 o 
  -2  30   2       72.87       68.52      8.59 o 
  -1  30   2      611.61      623.80     23.49 o 
   0  30   2      184.71      202.68     12.23 o 
   1  30   2      739.14      721.54     26.03 o 
   2  30   2      246.99      240.09     14.38 o 
  -3  31   2       58.52       54.46      8.28 o 
  -2  31   2      158.05      161.15     11.20 o 
  -1  31   2      153.07      146.40     10.34 o 
   0  31   2      514.46      519.57     21.36 o 
   1  31   2      459.94      452.94     20.48 o 
   2  31   2      430.59      438.26     20.49 o 
  -3  32   2       95.74       91.37      9.57 o 
  -2  32   2      164.05      160.26     11.16 o 
  -1  32   2      423.63      436.89     19.09 o 
   0  32   2       93.05       89.48      8.53 o 
   1  32   2      245.56      252.47     15.34 o 
   2  32   2       64.64       58.50      8.96 o 
  -2  33   2      282.54      282.03     15.27 o 
  -1  33   2      210.29      208.76     12.72 o 
   0  33   2      207.53      216.72     13.36 o 
   1  33   2      413.31      421.90     19.92 o 
   2  33   2       43.33       43.30      7.39 o 
  -2  34   2        0.39        1.71      4.05 o 
  -1  34   2      642.42      697.45     26.09 o 
   0  34   2       51.85       50.06      8.12 o 
   1  34   2      168.90      183.85     12.70 o 
  -2  35   2      172.46      190.87     18.42 o 
  -1  35   2       30.93       29.67      6.02 o 
   0  35   2      110.69      121.33     14.40 o 
   1  35   2        5.21        9.71      3.75 o 
  -1  36   2      307.69      353.27     17.61 o 
   0  36   2      206.81      205.42     13.43 o 
  -1  37   2        4.73        9.88      3.56 o 
   0  37   2       37.72       45.45      7.71 o 
  -1 -35   3       63.13       67.48     10.13 o 
  -1 -34   3      390.15      391.65     19.38 o 
   0 -34   3        3.05        5.52      3.31 o 
  -2 -33   3      145.88      148.69      9.41 o 
  -1 -33   3       99.10       88.44      9.57 o 
   0 -33   3      457.04      463.39     21.10 o 
   1 -33   3       83.85       90.57      8.84 o 
  -2 -32   3      144.83      131.50      8.85 o 
  -1 -32   3      353.49      366.74     18.40 o 
   0 -32   3        8.49        9.22      3.80 o 
   1 -32   3      561.48      610.95     24.95 o 
  -3 -31   3      150.10      152.10     11.81 o 
  -2 -31   3      194.21      190.44     12.94 o 
  -1 -31   3       12.27       13.68      3.67 o 
   0 -31   3      471.62      509.98     23.93 o 
   1 -31   3      122.56      125.63     10.34 o 
  -3 -30   3      299.54      300.92     16.86 o 
  -2 -30   3      193.74      190.76     12.75 o 
  -1 -30   3       90.83       96.53      7.22 o 
   0 -30   3       75.49       74.73      9.23 o 
   1 -30   3      280.06      262.82     15.26 o 
  -3 -29   3      260.47      261.15     15.18 o 
  -2 -29   3      339.52      350.75     17.37 o 
  -1 -29   3      139.61      143.23      8.59 o 
   0 -29   3       24.85       27.27      5.73 o 
   1 -29   3      165.94      158.13     11.49 o 
   2 -29   3      422.62      436.58     25.35 o 
  -3 -28   3      334.97      330.57     16.89 o 
  -2 -28   3       98.84       97.57      8.81 o 
  -1 -28   3       93.82      103.33      9.09 o 
   0 -28   3       67.55       61.21      8.21 o 
   1 -28   3      353.13      342.97     17.39 o 
   2 -28   3      141.17      145.32     11.04 o 
  -3 -27   3      333.53      333.02     17.00 o 
  -2 -27   3      117.62      114.37      9.64 o 
  -1 -27   3       19.77       19.10      5.02 o 
   0 -27   3       46.45       48.09      7.92 o 
   1 -27   3       96.51       91.26      8.49 o 
   2 -27   3      670.05      684.35     26.36 o 
  -4 -26   3      780.97      792.42     42.77 o 
  -3 -26   3      141.60      145.26     10.77 o 
  -2 -26   3      233.18      202.50     12.42 o 
  -1 -26   3        2.36        5.01      4.30 o 
   0 -26   3        4.49        5.29      2.92 o 
   1 -26   3      294.39      293.41     15.30 o 
   2 -26   3        4.79        5.21      3.08 o 
  -4 -25   3      365.28      335.01     25.72 o 
  -3 -25   3      529.89      534.16     21.75 o 
  -1 -25   3      294.53      253.33     13.73 o 
   0 -25   3      198.36      189.57     16.00 o 
   1 -25   3        3.64        5.01      2.85 o 
   2 -25   3      591.42      572.07     23.56 o 
  -4 -24   3      201.99      220.70     13.48 o 
  -3 -24   3      288.85      295.64     21.46 o 
  -2 -24   3       12.86        6.54      4.23 o 
   0 -24   3       44.16       40.53      8.64 o 
   1 -24   3      460.42      452.87     27.73 o 
   2 -24   3      327.38      300.82     15.77 o 
   3 -24   3      221.18      204.68     13.45 o 
  -4 -23   3      250.80      254.80     11.66 o 
  -3 -23   3      168.93      162.97     11.27 o 
  -2 -23   3       25.30       26.77      5.50 o 
  -1 -23   3      138.33      126.18     10.05 o 
   0 -23   3      278.78      273.96     14.35 o 
   1 -23   3      162.62      168.47     10.88 o 
   2 -23   3      804.14      833.20     28.79 o 
   3 -23   3      234.52      240.31     21.30 o 
  -4 -22   3      437.17      443.17     15.76 o 
  -3 -22   3      348.42      351.14     18.52 o 
  -2 -22   3       39.07       39.58      8.88 o 
  -1 -22   3      640.70      630.52     22.86 o 
   0 -22   3      274.16      266.29     13.73 o 
   1 -22   3      451.04      456.54     18.75 o 
   2 -22   3       26.54       27.33      5.51 o 
   3 -22   3      306.44      293.46     24.12 o 
  -4 -21   3        0.60        1.19      2.12 o 
  -3 -21   3      217.52      199.26      9.37 o 
  -2 -21   3      274.95      241.10     13.12 o 
  -1 -21   3      585.92      556.74     21.26 o 
   0 -21   3     1968.93     2053.34     53.48 o 
   1 -21   3      195.18      195.47     11.65 o 
   2 -21   3     1075.86     1094.13     33.95 o 
   3 -21   3       73.65       80.03     14.16 o 
  -4 -20   3      149.26      137.44      8.17 o 
  -3 -20   3       82.96       80.42      5.91 o 
  -2 -20   3      126.85      115.39     19.21 o 
  -1 -20   3     1680.26     1726.84     45.48 o 
   0 -20   3       22.36       26.31      5.27 o 
   1 -20   3     1208.45     1214.55     34.98 o 
   2 -20   3      110.56      106.77      8.96 o 
   3 -20   3      101.39      119.22     14.39 o 
  -4 -19   3      181.94      161.43      8.94 o 
  -3 -19   3      685.02      632.04     17.96 o 
  -2 -19   3      141.98      130.54     10.52 o 
  -1 -19   3      111.14      103.39     11.18 o 
   0 -19   3     2938.61     3109.49     71.49 o 
   1 -19   3       52.87       49.90      6.81 o 
   2 -19   3      746.66      741.15     34.93 o 
   3 -19   3        3.81        2.13      4.17 o 
  -4 -18   3      195.68      193.41      9.74 o 
  -3 -18   3      320.45      290.03     11.35 o 
  -2 -18   3       99.84       85.85      7.63 o 
  -1 -18   3     1814.13     1789.88     65.99 o 
   0 -18   3       38.51       44.43      6.31 o 
   1 -18   3      876.52      875.81     21.55 o 
   2 -18   3      119.84      119.18      8.94 o 
   3 -18   3      105.88      107.48      8.50 o 
  -5 -17   3      181.56      185.92     13.08 o 
  -4 -17   3       57.38       56.78      6.28 o 
  -3 -17   3      380.88      377.89     13.29 o 
  -2 -17   3      126.23      127.72      6.46 o 
  -1 -17   3      446.45      418.46     17.29 o 
   0 -17   3     2405.58     2444.31     60.04 o 
   1 -17   3       28.96       30.92      3.89 o 
   2 -17   3      853.99      851.84     22.11 o 
   3 -17   3      220.45      209.52     11.59 o 
  -5 -16   3       44.51       45.46     11.77 o 
  -4 -16   3      275.79      288.91     12.08 o 
  -3 -16   3      368.10      353.46     12.73 o 
  -2 -16   3      124.13      111.33      6.08 o 
  -1 -16   3     1411.05     1447.33     38.14 o 
   0 -16   3      188.05      180.87      7.27 o 
   1 -16   3      277.38      273.55      9.97 o 
   2 -16   3       63.94       64.95      5.45 o 
   3 -16   3      306.38      289.57     13.87 o 
  -5 -15   3      362.89      371.20     18.96 o 
  -4 -15   3      118.48      112.75      7.43 o 
  -3 -15   3      695.92      690.45     18.84 o 
  -2 -15   3      356.34      340.18     11.31 o 
  -1 -15   3      561.05      574.19     20.06 o 
   0 -15   3     1030.20     1053.82     23.27 o 
   1 -15   3      274.07      257.90      9.52 o 
   2 -15   3      746.01      719.50     19.45 o 
   3 -15   3      266.66      242.33     12.56 o 
  -5 -14   3        5.89        5.91      4.12 o 
  -4 -14   3      552.77      564.00     17.87 o 
  -3 -14   3      658.86      624.97     17.85 o 
  -2 -14   3      330.54      302.18     10.23 o 
  -1 -14   3      592.30      557.28     19.40 o 
   0 -14   3      305.05      293.58      9.54 o 
   1 -14   3      480.04      490.35     14.13 o 
   2 -14   3       94.35       90.35      7.22 o 
   3 -14   3      504.65      487.84     15.31 o 
  -5 -13   3      236.43      242.56     15.04 o 
  -4 -13   3      204.35      204.35      9.91 o 
  -3 -13   3      738.24      724.71     19.34 o 
  -2 -13   3      481.82      442.78     13.32 o 
  -1 -13   3       83.33       68.72      6.03 o 
   0 -13   3      184.45      185.26      6.90 o 
   1 -13   3      532.85      504.13     14.01 o 
   2 -13   3      927.40      930.24     18.85 o 
   3 -13   3      387.62      346.75     12.60 o 
   4 -13   3       71.13       65.25      6.29 o 
  -5 -12   3      120.99      113.92     10.11 o 
  -4 -12   3      606.39      614.46     18.79 o 
  -3 -12   3      889.65      875.83     22.19 o 
  -2 -12   3      391.90      371.01     14.73 o 
  -1 -12   3      150.99      125.46      5.71 o 
   0 -12   3       62.04       57.97      3.93 o 
   1 -12   3      129.10      126.02      6.24 o 
   2 -12   3       81.45       77.10      4.57 o 
   3 -12   3      377.64      381.49     13.03 o 
   4 -12   3       63.14       66.89     11.30 o 
  -5 -11   3      422.64      446.32     20.80 o 
  -4 -11   3      368.77      374.43     13.64 o 
  -3 -11   3      648.90      629.35     17.41 o 
  -2 -11   3      569.34      501.51     14.30 o 
  -1 -11   3      319.32      301.50      9.15 o 
   0 -11   3      234.30      210.54      7.38 o 
   1 -11   3      276.26      272.52      9.31 o 
   2 -11   3      932.48      942.71     18.74 o 
   3 -11   3      167.46      141.67      7.66 o 
   4 -11   3      187.85      192.57     10.75 o 
  -5 -10   3       79.50       74.11      6.88 o 
  -4 -10   3      262.83      277.87     11.65 o 
  -3 -10   3      348.72      327.81     11.81 o 
  -2 -10   3      995.29      975.01     17.78 o 
  -1 -10   3      556.80      497.34     12.19 o 
   0 -10   3       34.83       32.00      3.45 o 
   1 -10   3      572.60      534.01     11.72 o 
   2 -10   3      266.20      275.84      8.45 o 
   3 -10   3      416.30      398.99     13.28 o 
   4 -10   3      207.65      197.75      9.40 o 
  -5  -9   3      231.58      234.21     11.37 o 
  -4  -9   3      297.84      278.78     11.45 o 
  -3  -9   3      695.57      677.01     18.13 o 
  -2  -9   3      657.94      615.14     16.35 o 
  -1  -9   3       55.47       46.03      2.89 o 
   0  -9   3      739.85      689.15     14.88 o 
   1  -9   3      301.18      285.11      7.96 o 
   2  -9   3      315.41      309.28      9.99 o 
   3  -9   3      235.60      217.47      9.50 o 
   4  -9   3      159.52      151.90      7.89 o 
  -5  -8   3       15.58       10.40      3.27 o 
  -4  -8   3      575.41      579.51     17.60 o 
  -3  -8   3      539.54      545.02     13.07 o 
  -2  -8   3      585.73      551.44     12.03 o 
  -1  -8   3      656.06      593.72     11.38 o 
   0  -8   3      101.94      103.06      4.34 o 
   1  -8   3     1333.50     1347.45     22.72 o 
   2  -8   3       15.31       11.55      2.01 o 
   3  -8   3      381.11      373.53     12.63 o 
   4  -8   3      135.46      138.83      7.77 o 
  -5  -7   3       83.94       80.00      6.81 o 
  -4  -7   3       37.22       42.29      5.43 o 
  -3  -7   3      592.12      587.05     13.50 o 
  -2  -7   3     1402.45     1393.00     24.14 o 
  -1  -7   3       93.40       88.90      5.72 o 
   0  -7   3     2355.05     2390.90     35.55 o 
   1  -7   3      495.41      520.21     11.47 o 
   2  -7   3      510.99      506.92     13.81 o 
   3  -7   3      180.33      187.24      8.78 o 
   4  -7   3       33.68       35.35      4.57 o 
  -5  -6   3      252.48      235.25     11.47 o 
  -4  -6   3      172.93      168.79      7.34 o 
  -3  -6   3      119.40      108.49      5.29 o 
  -2  -6   3     1030.10     1032.19     19.48 o 
  -1  -6   3     3161.14     3334.37     46.29 o 
   0  -6   3      129.75      150.55      5.17 o 
   1  -6   3     1701.16     1770.89     28.24 o 
   2  -6   3      250.64      250.04      9.14 o 
   3  -6   3       25.34       23.20      3.99 o 
   4  -6   3       43.59       44.00      4.84 o 
  -5  -5   3      315.62      324.43     13.59 o 
  -4  -5   3      315.84      297.56     10.07 o 
  -3  -5   3      339.48      321.66      9.38 o 
  -2  -5   3     3403.57     3661.99     64.18 o 
  -1  -5   3     2329.84     2512.50     36.52 o 
   0  -5   3     1332.04     1305.59     21.02 o 
   1  -5   3       22.64       26.09      3.00 o 
   2  -5   3      418.89      404.84     12.32 o 
   3  -5   3       67.94       67.36      5.84 o 
   4  -5   3      374.70      381.81     13.63 o 
  -5  -4   3      565.82      582.60     19.37 o 
  -4  -4   3      134.09      137.96      6.64 o 
  -3  -4   3      563.67      534.77     13.15 o 
  -2  -4   3     1703.91     1718.43     33.45 o 
  -1  -4   3     3818.76     4134.22     55.50 o 
   0  -4   3      178.79      189.83     11.11 o 
   1  -4   3     1462.27     1500.48     24.53 o 
   2  -4   3       82.35       82.63      5.47 o 
   3  -4   3      650.99      682.85     18.23 o 
   4  -4   3      108.45      119.00      7.13 o 
  -5  -3   3      184.59      203.10     10.04 o 
  -4  -3   3      119.14      116.39      6.28 o 
  -3  -3   3      250.32      234.73      7.89 o 
  -2  -3   3     2653.92     2752.76     50.02 o 
  -1  -3   3      892.16      952.64     16.55 o 
   0  -3   3     2631.22     2779.93     39.64 o 
   1  -3   3       25.51       31.81      5.11 o 
   2  -3   3       66.80       66.98      4.94 o 
   3  -3   3      522.19      549.29     15.81 o 
   4  -3   3      418.71      446.62     15.19 o 
  -5  -2   3       24.96       24.54      4.50 o 
  -4  -2   3      578.63      585.58     16.82 o 
  -3  -2   3      656.99      665.26     15.12 o 
  -2  -2   3     1398.46     1407.82     36.24 o 
  -1  -2   3     1140.03     1129.78     27.52 o 
   0  -2   3      574.72      632.33     12.05 o 
   1  -2   3      789.13      797.97     14.56 o 
   2  -2   3      266.47      269.84      9.32 o 
   3  -2   3      620.67      673.78     17.84 o 
   4  -2   3      294.04      305.38     14.34 o 
  -5  -1   3      409.47      426.51     15.03 o 
  -4  -1   3      135.45      132.50      7.49 o 
  -3  -1   3      430.52      432.09     11.19 o 
  -2  -1   3     1832.75     1836.47     29.69 o 
  -1  -1   3      380.43      394.84     22.57 o 
   0  -1   3      966.98      916.14     16.09 o 
   1  -1   3       58.36       71.81      5.39 o 
   2  -1   3      182.92      164.90     18.79 o 
   3  -1   3      112.95      112.86      6.53 o 
   4  -1   3      282.46      297.53     16.49 o 
  -5   0   3       45.21       53.18      6.12 o 
  -4   0   3      226.58      232.85      9.94 o 
  -3   0   3      104.26      133.31      8.39 o 
  -2   0   3      692.17      707.01     13.87 o 
  -1   0   3     2801.01     2892.36     44.43 o 
   0   0   3      352.01      461.70     10.31 o 
   1   0   3     1311.56     1342.69     21.85 o 
   2   0   3      318.50      303.83      9.92 o 
   3   0   3        5.43        5.91      2.46 o 
   4   0   3      775.13      801.22     29.01 o 
  -5   1   3      362.71      379.74     14.45 o 
  -4   1   3      152.28      144.47      7.96 o 
  -3   1   3      359.60      347.27     14.58 o 
  -2   1   3     1790.87     1804.57     29.73 o 
  -1   1   3      392.17      392.11      9.29 o 
   0   1   3     1002.94      958.41     17.12 o 
   1   1   3       61.45       73.77      9.95 o 
   2   1   3      107.84      103.26      5.61 o 
   3   1   3      135.68      124.81      9.99 o 
   4   1   3      301.13      305.37     17.12 o 
  -5   2   3       26.81       27.72      4.80 o 
  -4   2   3      509.29      514.50     19.79 o 
  -3   2   3      688.26      677.79     21.42 o 
  -2   2   3     1473.79     1512.10     24.89 o 
  -1   2   3     1125.28     1129.52     19.85 o 
   0   2   3      567.43      611.51     12.54 o 
   1   2   3      754.19      766.37     20.96 o 
   2   2   3      295.19      284.14     10.07 o 
   3   2   3      645.18      657.09     23.67 o 
   4   2   3      268.70      266.16     16.25 o 
  -5   3   3      188.89      184.43     21.05 o 
  -4   3   3      148.84      140.92     11.87 o 
  -3   3   3      210.54      201.91     10.75 o 
  -2   3   3     2651.85     2718.14     42.75 o 
  -1   3   3      966.44     1039.69     19.43 o 
   0   3   3     2614.17     2712.36     42.40 o 
   1   3   3       27.92       28.15      3.36 o 
   2   3   3      104.93       99.16      5.75 o 
   3   3   3      538.20      547.29     26.01 o 
   4   3   3      456.02      466.19     21.20 o 
  -5   4   3      606.53      607.35     23.00 o 
  -4   4   3      122.97      110.27      8.65 o 
  -3   4   3      621.03      596.74     19.40 o 
  -2   4   3     1665.74     1675.38     28.20 o 
  -1   4   3     3673.96     3894.96     60.17 o 
   0   4   3      176.17      176.53     10.25 o 
   1   4   3     1484.44     1553.24     30.22 o 
   2   4   3       75.06       73.73      8.15 o 
   3   4   3      694.57      701.52     24.65 o 
   4   4   3      103.39      109.92     10.79 o 
  -5   5   3      313.97      330.12     17.49 o 
  -4   5   3      360.86      343.96     15.04 o 
  -3   5   3      320.43      310.34     13.43 o 
  -2   5   3     3386.97     3505.99     62.68 o 
  -1   5   3     2435.49     2580.69     39.74 o 
   0   5   3     1330.00     1275.44     21.89 o 
   1   5   3       20.63       23.95      3.47 o 
   2   5   3      518.71      509.49     28.37 o 
   3   5   3       58.90       57.50      8.19 o 
   4   5   3      406.11      422.73     23.49 o 
  -5   6   3      274.45      261.93     14.41 o 
  -4   6   3      193.78      183.65     10.96 o 
  -2   6   3     1055.56     1072.92     22.24 o 
  -1   6   3     3101.74     3260.29     50.24 o 
   0   6   3      118.94      138.62      5.83 o 
   1   6   3     1749.07     1809.86     34.38 o 
   2   6   3      228.99      231.45     12.10 o 
   3   6   3       19.04       16.81      5.19 o 
   4   6   3       30.62       33.61      6.87 o 
  -5   7   3       49.08       51.81      7.77 o 
  -4   7   3       58.58       65.89      8.84 o 
  -3   7   3      529.55      516.46     18.90 o 
  -2   7   3     1398.30     1341.15     27.42 o 
  -1   7   3      118.60      112.83      5.75 o 
   0   7   3     2414.23     2419.40     37.49 o 
   1   7   3      490.71      545.33     18.28 o 
   2   7   3      449.76      439.93     17.65 o 
   3   7   3      200.47      210.80     12.42 o 
   4   7   3       50.74       53.00      8.18 o 
  -5   8   3       10.91       13.41      4.32 o 
  -4   8   3      540.07      536.02     20.62 o 
  -3   8   3      586.15      548.45     19.24 o 
  -2   8   3      563.41      542.40     13.99 o 
  -1   8   3      667.53      602.87     19.23 o 
   0   8   3       93.66       97.49      3.66 o 
   1   8   3     1291.08     1332.43     34.94 o 
   2   8   3       14.99       13.17      3.96 o 
   3   8   3      327.76      335.07     26.39 o 
   4   8   3      112.65      121.17     10.20 o 
  -5   9   3      241.86      248.23     25.80 o 
  -4   9   3      252.85      247.90     13.41 o 
  -3   9   3      645.17      636.23     21.73 o 
  -2   9   3      751.66      694.19     16.17 o 
  -1   9   3       75.61       63.07      3.28 o 
   0   9   3      699.52      656.90     15.75 o 
   1   9   3      293.26      273.21     12.43 o 
   2   9   3      305.49      297.48     13.79 o 
   3   9   3      272.69      256.73     13.66 o 
   4   9   3      148.59      143.45     12.55 o 
  -5  10   3       65.63       58.17      8.29 o 
  -4  10   3      303.28      293.30     14.43 o 
  -3  10   3      394.43      369.84     15.09 o 
  -2  10   3      880.55      862.95     20.46 o 
  -1  10   3      506.00      447.85      9.07 o 
   0  10   3       32.12       27.89      2.83 o 
   1  10   3      527.83      484.60     17.72 o 
   2  10   3      257.71      249.90     12.89 o 
   3  10   3      384.58      347.43     16.63 o 
   4  10   3      221.21      209.66     13.35 o 
  -5  11   3      415.16      415.05     19.37 o 
  -4  11   3      322.73      319.12     15.74 o 
  -3  11   3      598.27      592.25     21.05 o 
  -2  11   3      640.03      576.45     15.04 o 
  -1  11   3      360.62      340.10      7.34 o 
   0  11   3      206.68      175.22      6.00 o 
   1  11   3      268.39      255.75     11.98 o 
   2  11   3      960.74      935.38     28.58 o 
   3  11   3      199.54      178.55     11.31 o 
   4  11   3      168.08      166.60     11.89 o 
  -5  12   3      109.02      122.39     15.39 o 
  -4  12   3      636.55      645.90     23.37 o 
  -3  12   3      919.74      897.09     27.47 o 
  -2  12   3      329.32      302.91     10.34 o 
  -1  12   3      115.73       92.29      3.62 o 
   0  12   3       63.84       57.76      3.55 o 
   1  12   3      149.58      126.14      6.77 o 
   2  12   3       66.20       58.09      7.53 o 
   3  12   3      332.87      329.05     16.20 o 
   4  12   3       83.67       76.14      7.93 o 
  -5  13   3      256.17      267.71     15.18 o 
  -4  13   3      193.38      190.10     11.92 o 
  -3  13   3      681.39      680.91     23.55 o 
  -2  13   3      559.25      517.82     13.85 o 
  -1  13   3       86.50       78.42      4.04 o 
   0  13   3      151.57      140.59      5.50 o 
   1  13   3      523.04      479.48     14.45 o 
   2  13   3      919.01      937.39     28.81 o 
   3  13   3      437.21      396.86     17.40 o 
   4  13   3       51.50       41.24      5.94 o 
  -5  14   3        4.61       11.16      4.14 o 
  -4  14   3      578.96      559.99     21.98 o 
  -3  14   3      707.07      649.56     26.70 o 
  -2  14   3      288.23      282.91     10.00 o 
  -1  14   3      614.05      568.49     12.58 o 
   0  14   3      326.71      316.68      8.59 o 
   1  14   3      519.79      519.63     15.05 o 
   2  14   3       96.51       89.80      7.97 o 
   3  14   3      449.03      411.35     18.65 o 
  -5  15   3      359.15      354.41     18.14 o 
  -4  15   3      114.40      115.03      9.43 o 
  -3  15   3      671.41      646.45     17.88 o 
  -2  15   3      392.56      370.11     11.66 o 
  -1  15   3      603.72      579.64     12.96 o 
   0  15   3     1077.36     1074.13     20.27 o 
   1  15   3      266.50      249.07      9.98 o 
   2  15   3      753.80      741.81     20.28 o 
   3  15   3      313.66      298.51     15.01 o 
  -5  16   3       48.92       57.84      8.61 o 
  -4  16   3      279.82      294.69     15.42 o 
  -3  16   3      405.63      383.03     12.72 o 
  -2  16   3      111.87       97.70      5.94 o 
  -1  16   3     1364.80     1365.73     24.88 o 
   0  16   3      200.28      179.29      6.46 o 
   1  16   3      286.49      276.34     10.72 o 
   2  16   3       70.27       67.32      6.23 o 
   3  16   3      288.64      277.48     12.21 o 
  -5  17   3      186.16      191.90     13.05 o 
  -4  17   3       67.11       71.62      8.95 o 
  -3  17   3      410.82      403.32     13.37 o 
  -2  17   3       97.55       98.33      6.06 o 
  -1  17   3      504.77      475.35     11.54 o 
   0  17   3     2447.25     2477.56     40.52 o 
   1  17   3       26.95       30.49      4.45 o 
   2  17   3      862.47      851.82     22.58 o 
   3  17   3      244.92      241.93     11.20 o 
  -4  18   3      175.49      175.29     11.94 o 
  -3  18   3      314.96      282.74     11.08 o 
  -2  18   3      128.46      118.67      6.55 o 
  -1  18   3     1740.97     1715.93     30.15 o 
   0  18   3       46.19       46.06      3.97 o 
   1  18   3      893.64      880.33     22.34 o 
   2  18   3      129.95      127.25      7.72 o 
   3  18   3       98.87      111.95      7.64 o 
  -4  19   3      203.21      167.99     11.67 o 
  -3  19   3      606.73      558.29     17.14 o 
  -2  19   3      123.71      116.64      6.73 o 
  -1  19   3      112.41      103.20      5.25 o 
   0  19   3     2775.10     2887.04     47.71 o 
   1  19   3       56.08       57.50      5.98 o 
   2  19   3      738.80      727.67     17.76 o 
   3  19   3       11.27        5.01      2.80 o 
  -4  20   3      137.95      137.06     10.60 o 
  -3  20   3       86.26       83.02      6.35 o 
  -2  20   3      128.62      106.64      6.54 o 
  -1  20   3     1666.16     1677.21     30.13 o 
   0  20   3       25.26       27.79      3.51 o 
   1  20   3     1141.48     1143.25     27.54 o 
   2  20   3      123.73      116.43      6.49 o 
   3  20   3      102.04      110.15      7.61 o 
  -4  21   3        5.07        5.41      4.51 o 
  -3  21   3      222.45      215.35      9.84 o 
  -2  21   3      281.25      257.02     10.37 o 
  -1  21   3      603.89      586.12     14.00 o 
   0  21   3     2005.49     2088.20     42.21 o 
   1  21   3      198.19      204.02     10.04 o 
   2  21   3     1034.72     1069.73     27.17 o 
   3  21   3       59.12       57.20      5.74 o 
  -4  22   3      376.05      372.71     18.90 o 
  -3  22   3      362.66      369.95     13.53 o 
  -2  22   3       39.48       37.79      4.95 o 
  -1  22   3      648.86      629.33     14.99 o 
   0  22   3      266.54      256.90     10.66 o 
   1  22   3      420.00      423.76     14.68 o 
   2  22   3       23.16       22.38      4.18 o 
   3  22   3      322.03      306.18     11.38 o 
  -4  23   3      277.61      275.22     17.56 o 
  -3  23   3      204.70      188.38      9.46 o 
  -2  23   3       21.99       25.01      4.10 o 
  -1  23   3      110.44      107.84      5.62 o 
   0  23   3      345.04      327.67     12.11 o 
   1  23   3      160.05      152.63      8.45 o 
   2  23   3      795.92      808.98     22.92 o 
   3  23   3      202.23      176.71     12.40 o 
  -4  24   3      233.73      235.60     14.60 o 
  -3  24   3      301.87      303.71     12.43 o 
  -2  24   3       29.71       21.22      3.96 o 
  -1  24   3       77.99       78.94      5.10 o 
   0  24   3       51.15       56.05      6.19 o 
   1  24   3      534.43      535.04     16.85 o 
   2  24   3      307.16      274.00     12.14 o 
   3  24   3      252.32      249.94     14.76 o 
  -4  25   3      398.35      380.86     18.96 o 
  -3  25   3      480.16      484.11     16.74 o 
  -2  25   3       28.39       26.76      4.33 o 
  -1  25   3      255.98      232.19      8.57 o 
   0  25   3      134.96      134.20      7.83 o 
   1  25   3        2.90       -1.01      1.86 o 
   2  25   3      641.31      626.73     19.53 o 
  -4  26   3      756.98      784.04     29.80 o 
  -3  26   3      146.15      139.57      8.48 o 
  -2  26   3      181.89      174.79      9.11 o 
  -1  26   3       15.76       15.13      2.95 o 
   0  26   3        6.93        7.25      2.74 o 
   1  26   3      267.59      283.65     12.09 o 
   2  26   3        2.31        1.23      2.98 o 
  -3  27   3      349.33      354.25     14.14 o 
  -2  27   3      139.33      133.50      7.94 o 
  -1  27   3       20.94       20.92      4.03 o 
   0  27   3       83.55       76.57      6.70 o 
   1  27   3       97.90       81.21      6.77 o 
   2  27   3      667.80      653.80     25.66 o 
  -3  28   3      326.53      323.09     13.69 o 
  -2  28   3      116.53      111.37      7.40 o 
  -1  28   3      115.41      109.01      7.14 o 
   0  28   3       74.76       70.12      7.07 o 
   1  28   3      361.35      373.22     15.98 o 
   2  28   3      156.21      148.46     11.19 o 
  -3  29   3      274.46      286.59     12.78 o 
  -2  29   3      313.00      337.10     13.47 o 
  -1  29   3      116.81      114.51      7.44 o 
   0  29   3       30.11       32.88      4.71 o 
   1  29   3      165.46      149.71     11.16 o 
   2  29   3      417.11      423.85     20.20 o 
  -3  30   3      269.75      270.01     12.68 o 
  -2  30   3      223.93      224.57     10.76 o 
  -1  30   3      101.84      114.75      7.48 o 
   0  30   3       84.11       83.22      7.19 o 
   1  30   3      316.44      324.72     16.64 o 
  -3  31   3      188.79      177.54     10.08 o 
  -2  31   3      177.35      190.58     12.63 o 
  -1  31   3       13.13       14.13      3.55 o 
   0  31   3      455.82      492.94     21.12 o 
   1  31   3      123.63      115.65     10.18 o 
  -2  32   3      142.71      143.42     10.94 o 
  -1  32   3      346.11      348.90     13.95 o 
   0  32   3        6.40        4.52      3.07 o 
   1  32   3      537.87      570.55     24.14 o 
  -2  33   3      124.83      117.45     10.19 o 
  -1  33   3       93.14       88.83     12.74 o 
   0  33   3      459.77      447.59     20.41 o 
   1  33   3       86.75       94.45     11.22 o 
  -1  34   3      403.17      406.65     27.60 o 
   0  34   3        1.68        5.22      3.41 o 
  -1  35   3       54.85       51.76     11.50 o 
  -1 -32   4       53.19       44.92      7.83 o 
  -2 -31   4      313.11      321.05     18.09 o 
  -1 -31   4       57.60       65.20      9.27 o 
   0 -31   4      187.26      194.87     12.88 o 
  -2 -30   4      499.43      543.63     23.77 o 
  -1 -30   4       94.44       94.08     10.15 o 
   0 -30   4      134.58      145.08     11.38 o 
  -2 -29   4      113.76      113.48     10.16 o 
  -1 -29   4      205.71      210.33     13.93 o 
   0 -29   4      204.82      196.69     12.93 o 
   1 -29   4      228.16      244.62     14.88 o 
  -3 -28   4        7.99       11.07      4.45 o 
  -2 -28   4      556.38      549.48     23.70 o 
  -1 -28   4      188.05      175.32     12.62 o 
   0 -28   4      186.20      180.22     12.49 o 
   1 -28   4      176.62      195.40     13.06 o 
  -3 -27   4      408.41      439.79     21.24 o 
  -2 -27   4       56.54       55.21      8.29 o 
  -1 -27   4      287.62      313.25     16.96 o 
   0 -27   4      131.19      138.07     11.30 o 
   1 -27   4       45.84       40.56      7.31 o 
  -3 -26   4       80.65       83.81     14.45 o 
  -2 -26   4      458.36      461.18     20.80 o 
  -1 -26   4      142.56      130.78     10.35 o 
   0 -26   4      150.45      148.22     11.01 o 
   1 -26   4      448.39      449.92     20.57 o 
  -3 -25   4      532.72      552.15     23.55 o 
  -2 -25   4       35.16       39.42      7.25 o 
  -1 -25   4      331.85      337.59     23.62 o 
   0 -25   4      151.17      153.84     11.22 o 
   1 -25   4      126.61      122.15     10.21 o 
   2 -25   4      488.69      488.69     21.87 o 
  -3 -24   4       37.98       35.76      6.73 o 
  -2 -24   4      323.91      331.04     17.22 o 
  -1 -24   4      188.51      181.26     15.89 o 
   0 -24   4       61.60       47.54      7.22 o 
   1 -24   4      173.48      156.00     15.89 o 
   2 -24   4        7.82        8.38      3.83 o 
  -4 -23   4        9.97       11.70      4.48 o 
  -3 -23   4      524.85      532.66     22.79 o 
  -2 -23   4       89.30       94.16      9.96 o 
  -1 -23   4      134.19      134.68     10.24 o 
   0 -23   4        1.53        6.45      3.20 o 
   1 -23   4      156.69      144.28     10.56 o 
   2 -23   4      375.94      358.54     17.78 o 
  -4 -22   4      691.32      715.91     27.77 o 
  -3 -22   4       62.60       54.75      8.42 o 
  -2 -22   4      453.76      401.14     18.72 o 
  -1 -22   4       96.83       88.25      8.45 o 
   0 -22   4      175.18      182.78     14.10 o 
   1 -22   4      109.79      107.23      9.10 o 
   2 -22   4       98.25       86.72      8.81 o 
  -4 -21   4        0.00        1.91      4.94 o 
  -3 -21   4      554.18      534.96     22.61 o 
  -2 -21   4       99.14       98.56      8.96 o 
  -1 -21   4      295.57      283.08     15.05 o 
   0 -21   4      160.42      158.10     11.04 o 
   1 -21   4      358.90      337.43     16.02 o 
   2 -21   4      352.90      349.04     16.97 o 
  -4 -20   4      693.33      690.91     27.07 o 
  -3 -20   4       93.09       81.54      9.02 o 
  -2 -20   4      446.45      408.39     18.34 o 
  -1 -20   4      313.51      300.40     15.56 o 
   0 -20   4      202.81      191.35     11.61 o 
   1 -20   4      202.23      204.17     12.09 o 
   2 -20   4       60.09       64.91      6.28 o 
  -4 -19   4       38.15       37.51      7.07 o 
  -3 -19   4      822.56      777.90     27.83 o 
  -2 -19   4       46.25       50.83      9.47 o 
  -1 -19   4     1177.85     1171.40     34.62 o 
   0 -19   4      116.05      101.70      8.58 o 
   1 -19   4      122.99      119.15      9.22 o 
   2 -19   4      343.23      331.69     12.40 o 
  -4 -18   4      572.05      587.72     24.13 o 
  -3 -18   4       32.03       31.39      6.35 o 
  -2 -18   4      579.84      532.68     21.22 o 
  -1 -18   4      516.74      496.85     26.53 o 
   0 -18   4      190.20      178.45     14.84 o 
   1 -18   4       94.99       89.28      8.04 o 
   2 -18   4      178.23      179.64      8.58 o 
  -4 -17   4        1.33        4.01      2.53 o 
  -3 -17   4       99.23       97.40      8.74 o 
  -2 -17   4      225.68      224.47     12.94 o 
  -1 -17   4      347.32      311.12     14.75 o 
   0 -17   4       10.22        7.46      3.33 o 
   1 -17   4      260.74      230.64     12.73 o 
   2 -17   4      142.47      142.81      7.74 o 
   3 -17   4       30.92       43.55      5.86 o 
  -4 -16   4      314.82      323.81     13.34 o 
  -3 -16   4       61.29       66.79      8.76 o 
  -2 -16   4      180.15      183.66     11.20 o 
  -1 -16   4      392.49      396.18     17.16 o 
   0 -16   4     1064.67     1068.18     32.57 o 
   1 -16   4      198.05      188.76      7.12 o 
   2 -16   4      174.83      151.18      7.92 o 
   3 -16   4      275.06      274.60     13.09 o 
  -4 -15   4       59.96       52.57      6.16 o 
  -3 -15   4      110.03      115.39      9.21 o 
  -2 -15   4      231.63      206.08     12.23 o 
  -1 -15   4     1777.68     1768.18     47.31 o 
   0 -15   4      238.09      223.91     12.29 o 
   1 -15   4      609.95      607.58     14.31 o 
   2 -15   4      456.31      465.58     14.70 o 
   3 -15   4        2.87        7.07      3.70 o 
  -5 -14   4       17.29       13.93      3.65 o 
  -4 -14   4      110.23      117.89      7.75 o 
  -3 -14   4      148.26      136.44      7.66 o 
  -2 -14   4      322.34      327.90     15.56 o 
  -1 -14   4     1115.79     1101.03     23.55 o 
   0 -14   4      160.19      151.76      7.25 o 
   1 -14   4     1037.51     1034.58     20.13 o 
   2 -14   4       25.13       27.68      3.93 o 
   3 -14   4       29.63       31.64      4.11 o 
  -5 -13   4       52.55       57.39      6.89 o 
  -4 -13   4       12.31       12.91      3.51 o 
  -3 -13   4      373.80      375.29     13.15 o 
  -2 -13   4       62.90       62.43      7.89 o 
  -1 -13   4      819.57      811.90     18.41 o 
   0 -13   4     1186.72     1194.66     21.38 o 
   1 -13   4      709.49      736.11     16.17 o 
   2 -13   4      540.42      573.00     16.53 o 
   3 -13   4        5.36        5.82      2.55 o 
  -5 -12   4       23.25       24.23      4.66 o 
  -4 -12   4      400.40      408.14     14.94 o 
  -3 -12   4      118.28      104.08      6.73 o 
  -2 -12   4     1265.32     1284.94     36.56 o 
  -1 -12   4      429.31      416.97     11.79 o 
   0 -12   4      783.02      779.52     15.74 o 
   1 -12   4     1749.68     1851.04     30.92 o 
   2 -12   4      148.85      136.96      7.36 o 
   3 -12   4      177.28      180.20      8.88 o 
  -5 -11   4      191.81      185.54     10.36 o 
  -4 -11   4      144.38      126.69      8.04 o 
  -3 -11   4      408.23      389.88     13.54 o 
  -2 -11   4      237.89      228.17     12.03 o 
  -1 -11   4      445.68      437.40     10.07 o 
   0 -11   4      408.47      387.59      9.93 o 
   1 -11   4      281.71      292.88      8.95 o 
   2 -11   4      870.16      865.18     21.51 o 
   3 -11   4        1.47        0.32      2.08 o 
  -5 -10   4       60.73       59.40      7.04 o 
  -4 -10   4      624.02      614.76     19.07 o 
  -3 -10   4       23.59       19.27      3.88 o 
  -2 -10   4      108.99       98.41      7.82 o 
  -1 -10   4      282.17      275.75      7.62 o 
   0 -10   4      484.47      464.38     10.97 o 
   1 -10   4      441.44      451.60     11.22 o 
   2 -10   4        7.84       11.37      2.53 o 
   3 -10   4      246.90      231.53     10.29 o 
  -5  -9   4      356.69      357.60     14.67 o 
  -4  -9   4      180.70      163.59      9.25 o 
  -3  -9   4     1200.20     1202.69     35.36 o 
  -2  -9   4       59.07       60.79      7.36 o 
  -1  -9   4      944.79      911.68     16.64 o 
   0  -9   4      207.26      196.74      6.68 o 
   1  -9   4      471.52      480.60     11.72 o 
   2  -9   4      445.76      424.15     13.60 o 
   3  -9   4        4.89        6.53      2.80 o 
  -5  -8   4      130.46      128.79      8.82 o 
  -4  -8   4      851.87      850.16     23.35 o 
  -3  -8   4       63.46       60.03      7.97 o 
  -2  -8   4     1427.09     1400.69     29.78 o 
  -1  -8   4      751.65      770.19     15.23 o 
   0  -8   4      340.68      338.01      8.81 o 
   1  -8   4      373.03      370.05      9.81 o 
   2  -8   4      344.32      324.63     11.45 o 
   3  -8   4      286.40      272.46     11.10 o 
  -5  -7   4      481.98      466.50     17.44 o 
  -4  -7   4      121.48      113.16      7.92 o 
  -3  -7   4     1693.97     1743.64     46.36 o 
  -2  -7   4      443.35      458.35     13.39 o 
  -1  -7   4       72.67       71.11      5.94 o 
   0  -7   4      606.00      594.98     12.94 o 
   1  -7   4       62.44       64.01      4.32 o 
   2  -7   4      172.41      155.91      7.68 o 
   3  -7   4       11.46       13.23      2.96 o 
  -5  -6   4       77.80       78.90      8.11 o 
  -4  -6   4     1060.33     1043.71     27.09 o 
  -3  -6   4      148.93      159.28      8.48 o 
  -2  -6   4     1831.30     1858.19     37.02 o 
  -1  -6   4      171.37      164.96      5.69 o 
   0  -6   4      679.22      642.26     13.32 o 
   1  -6   4      834.40      817.71     16.43 o 
   2  -6   4       60.83       63.67      6.22 o 
   3  -6   4      224.94      234.99     10.15 o 
  -5  -5   4      657.46      666.48     21.39 o 
  -4  -5   4      108.59       94.27      9.10 o 
  -3  -5   4     1300.49     1315.98     29.33 o 
  -2  -5   4      162.39      159.69      7.35 o 
  -1  -5   4      708.40      765.84     14.43 o 
   0  -5   4      914.17      917.07     17.36 o 
   1  -5   4      533.97      534.42     12.24 o 
   2  -5   4      691.26      704.50     18.17 o 
   3  -5   4      113.64      117.26     14.09 o 
  -5  -4   4       61.76       58.99      7.18 o 
  -4  -4   4      234.62      230.72     13.62 o 
  -3  -4   4       89.34       85.92      6.07 o 
  -2  -4   4      401.33      385.06     12.11 o 
  -1  -4   4      332.55      321.46      9.03 o 
   0  -4   4     1041.05     1077.19     24.71 o 
   1  -4   4      466.63      460.46     12.83 o 
   2  -4   4      201.48      205.34      8.64 o 
   3  -4   4      345.32      358.12     15.52 o 
  -5  -3   4      272.33      266.15     15.56 o 
  -4  -3   4       24.84       20.67      3.83 o 
  -3  -3   4      188.04      177.51      8.47 o 
  -2  -3   4      124.66      126.00      8.54 o 
  -1  -3   4      365.60      346.30      9.13 o 
   0  -3   4     1473.58     1565.91     25.86 o 
   1  -3   4      240.20      243.80      9.68 o 
   2  -3   4       95.97       99.46      6.27 o 
   3  -3   4       41.09       48.70      5.78 o 
  -5  -2   4       45.82       49.60     14.95 o 
  -4  -2   4       28.08       22.57      4.14 o 
  -3  -2   4        6.63        5.95      2.52 o 
  -2  -2   4      464.09      445.13     13.17 o 
  -1  -2   4      282.84      277.78      8.35 o 
   0  -2   4     2253.35     2417.56     36.53 o 
   1  -2   4      845.81      868.11     19.64 o 
   2  -2   4      138.03      136.77      6.99 o 
   3  -2   4      530.25      507.12     21.48 o 
  -5  -1   4      493.01      500.62     22.39 o 
  -4  -1   4        1.32        2.55      2.17 o 
  -3  -1   4       69.56       60.56      5.94 o 
  -2  -1   4       41.41       37.24      4.28 o 
  -1  -1   4      861.79      900.70     17.76 o 
   0  -1   4     2274.10     2470.34     40.07 o 
   1  -1   4      269.97      273.32      9.64 o 
   2  -1   4      339.71      365.05     14.72 o 
   3  -1   4       52.19       51.20      8.38 o 
  -5   0   4       57.68       80.63      7.55 o 
  -4   0   4       39.10       36.88      5.03 o 
  -3   0   4       59.21       65.18      5.66 o 
  -2   0   4      113.37      108.40      6.06 o 
  -1   0   4      331.02      336.34      9.23 o 
   0   0   4     1286.33     1279.68     23.31 o 
   1   0   4     1286.63     1321.82     28.61 o 
   2   0   4      130.62      137.22      9.87 o 
   3   0   4      175.86      184.09     12.39 o 
  -5   1   4      490.38      516.81     17.96 o 
  -4   1   4        2.00        4.16      2.35 o 
  -3   1   4       92.74       75.86      5.59 o 
  -2   1   4       36.23       35.98      4.33 o 
  -1   1   4      859.53      899.53     17.77 o 
   0   1   4     2314.16     2461.23     39.98 o 
   1   1   4      289.09      280.03     10.11 o 
   2   1   4      341.75      349.36     16.06 o 
   3   1   4       52.78       52.36      8.26 o 
  -5   2   4       56.49       63.80      7.27 o 
  -4   2   4       10.46        9.40      3.04 o 
  -3   2   4        8.49        6.18      2.38 o 
  -2   2   4      469.21      439.42     13.11 o 
  -1   2   4      331.68      325.05      8.84 o 
   0   2   4     2232.23     2326.23     40.76 o 
   1   2   4      877.19      866.46     26.43 o 
   2   2   4      124.46      116.78     17.41 o 
   3   2   4      502.35      491.34     21.20 o 
  -5   3   4      265.96      269.44     14.72 o 
  -4   3   4       26.99       29.49      4.70 o 
  -3   3   4      195.06      204.78     10.88 o 
  -2   3   4      105.79      104.54      4.79 o 
  -1   3   4      322.14      307.93      8.81 o 
   0   3   4     1532.19     1580.67     27.34 o 
   1   3   4      245.18      242.83     15.83 o 
   2   3   4       87.43      102.99      8.77 o 
   3   3   4       42.94       49.21     11.57 o 
  -5   4   4       72.51       89.06      8.48 o 
  -4   4   4      257.87      271.70     13.81 o 
  -3   4   4       88.03       82.55      6.16 o 
  -2   4   4      413.60      400.71     10.11 o 
  -1   4   4      368.72      338.74      9.05 o 
   0   4   4      979.41      981.31     22.85 o 
   1   4   4      421.85      398.44     16.74 o 
   2   4   4      223.98      193.78     16.39 o 
   3   4   4      342.61      343.40     19.16 o 
  -5   5   4      651.90      645.09     25.31 o 
  -4   5   4      112.49      118.51     18.44 o 
  -3   5   4     1264.90     1294.54     29.65 o 
  -2   5   4      154.88      152.70      6.02 o 
  -1   5   4      659.14      689.83     14.96 o 
   0   5   4      976.31      968.39     21.52 o 
   1   5   4      545.29      547.97     19.80 o 
   2   5   4      694.44      701.51     24.72 o 
   3   5   4      115.67      113.58     10.79 o 
  -5   6   4       85.69       95.83      8.90 o 
  -4   6   4     1047.84     1046.15     32.45 o 
  -3   6   4      161.69      171.48      8.72 o 
  -2   6   4     1820.15     1819.87     31.41 o 
  -1   6   4      191.60      182.51      6.24 o 
   0   6   4      618.49      611.50     16.00 o 
   1   6   4      837.97      837.56     26.08 o 
   2   6   4       60.70       67.63      8.53 o 
   3   6   4      225.06      227.22     15.10 o 
  -5   7   4      494.85      479.49     20.80 o 
  -4   7   4      125.00      130.68      9.82 o 
  -3   7   4     1672.97     1713.91     36.83 o 
  -2   7   4      450.06      449.33     11.31 o 
  -1   7   4       46.61       45.26      3.56 o 
   0   7   4      662.51      631.76     15.90 o 
   1   7   4       92.66       84.37      7.80 o 
   2   7   4      163.55      150.65     10.61 o 
   3   7   4       12.79       11.89      5.03 o 
  -5   8   4      144.25      134.64     10.73 o 
  -4   8   4      820.73      790.98     27.55 o 
  -3   8   4       67.35       90.99      8.79 o 
  -2   8   4     1463.84     1413.07     25.53 o 
  -1   8   4      863.02      890.45     21.17 o 
   0   8   4      298.78      280.42      9.89 o 
   1   8   4      353.23      326.89     15.23 o 
   2   8   4      314.19      292.21     15.03 o 
   3   8   4      292.79      277.34     15.40 o 
  -5   9   4      307.39      296.98     16.38 o 
  -4   9   4      185.99      197.63     12.04 o 
  -3   9   4     1207.99     1172.49     34.15 o 
  -2   9   4       47.01       47.70      3.88 o 
  -1   9   4      901.10      866.75     20.74 o 
   0   9   4      250.09      229.95      8.38 o 
   1   9   4      460.39      470.08     18.64 o 
   2   9   4      443.53      439.66     27.07 o 
   3   9   4        4.45        3.87      3.57 o 
  -5  10   4       68.96       76.02      9.39 o 
  -4  10   4      645.02      598.01     22.89 o 
  -3  10   4       24.70       29.59      6.95 o 
  -2  10   4      102.12       86.03      4.54 o 
  -1  10   4      283.08      271.22      9.73 o 
   0  10   4      442.85      421.91     17.00 o 
   1  10   4      355.05      358.36     16.41 o 
   2  10   4       13.07       14.21      4.74 o 
   3  10   4      241.23      222.62     13.80 o 
  -5  11   4      172.36      176.47     12.38 o 
  -4  11   4      147.40      141.00     10.31 o 
  -3  11   4      407.17      412.74     17.15 o 
  -2  11   4      213.19      200.13      8.46 o 
  -1  11   4      378.14      387.65     12.26 o 
   0  11   4      397.72      380.77     18.40 o 
   1  11   4      324.05      329.37     15.09 o 
   2  11   4      863.30      883.99     29.23 o 
   3  11   4        1.84        2.62      3.20 o 
  -5  12   4       30.05       26.81      5.88 o 
  -4  12   4      381.25      358.24     17.34 o 
  -3  12   4      129.47      120.02      8.94 o 
  -2  12   4     1273.13     1278.50     27.98 o 
  -1  12   4      393.89      370.55     12.04 o 
   0  12   4      760.22      732.32     24.37 o 
   1  12   4     1743.61     1771.03     47.44 o 
   2  12   4      158.73      149.08     13.03 o 
   3  12   4      165.08      161.90     18.31 o 
  -5  13   4       85.73       80.69      9.06 o 
  -4  13   4       14.23       14.88      4.39 o 
  -3  13   4      359.88      352.49     16.08 o 
  -2  13   4       74.40       72.41      5.23 o 
  -1  13   4      803.83      758.79     19.43 o 
   0  13   4     1144.73     1081.40     32.62 o 
   1  13   4      795.83      804.82     26.15 o 
   2  13   4      526.51      536.84     21.85 o 
   3  13   4        6.27       11.37      4.41 o 
  -5  14   4       25.32       18.32      4.82 o 
  -4  14   4      122.54      115.64      9.56 o 
  -3  14   4      155.56      146.09      9.97 o 
  -2  14   4      345.38      362.23     12.04 o 
  -1  14   4     1224.58     1158.23     25.67 o 
   0  14   4      226.07      213.54     11.59 o 
   1  14   4      963.98      944.03     30.66 o 
   2  14   4       27.17       29.84      6.05 o 
   3  14   4       42.19       42.30      7.26 o 
  -4  15   4       63.96       56.79      9.32 o 
  -3  15   4      107.57      109.52     13.40 o 
  -2  15   4      272.43      242.69      9.70 o 
  -1  15   4     1811.99     1802.53     36.82 o 
   0  15   4      258.35      239.90     12.61 o 
   1  15   4      659.07      649.43     23.12 o 
   2  15   4      461.64      459.68     19.91 o 
   3  15   4        3.06        5.07      3.46 o 
  -4  16   4      318.97      333.70     16.71 o 
  -3  16   4       68.65       59.28      7.92 o 
  -2  16   4      134.18      127.65      7.15 o 
  -1  16   4      422.25      408.56     11.10 o 
   0  16   4     1134.05     1096.91     26.00 o 
   1  16   4      132.25      124.54      9.88 o 
   2  16   4      196.64      182.03     11.84 o 
   3  16   4      287.71      291.27     17.23 o 
  -4  17   4        1.99        5.62      3.35 o 
  -3  17   4       82.88       84.67      8.60 o 
  -2  17   4      240.31      238.43      9.91 o 
  -1  17   4      302.06      273.26      8.96 o 
   0  17   4        7.24        2.74      2.38 o 
   1  17   4      316.28      260.92     13.81 o 
   2  17   4      123.73      131.64     10.30 o 
   3  17   4       32.69       41.40      7.33 o 
  -4  18   4      557.17      553.26     23.17 o 
  -3  18   4       37.38       35.03      6.27 o 
  -2  18   4      567.04      536.26     16.14 o 
  -1  18   4      517.60      494.37     12.82 o 
   0  18   4      136.37      123.04      7.36 o 
   1  18   4      117.83      127.13      9.61 o 
   2  18   4      198.97      201.23     12.64 o 
  -4  19   4       40.97       39.15      6.66 o 
  -3  19   4      811.10      740.90     26.68 o 
  -2  19   4       50.09       41.15      5.13 o 
  -1  19   4     1102.64     1068.50     22.10 o 
   0  19   4      109.93       97.81      6.66 o 
   1  19   4      122.88      118.22      7.58 o 
   2  19   4      323.88      320.94     16.51 o 
  -4  20   4      702.27      727.95     27.45 o 
  -3  20   4       88.13       91.22      9.22 o 
  -2  20   4      433.52      386.27     13.59 o 
  -1  20   4      365.18      353.97     10.60 o 
   0  20   4      157.96      141.80      8.16 o 
   1  20   4      200.93      187.30      9.74 o 
   2  20   4       56.27       58.78      8.48 o 
  -4  21   4        0.05        8.29      4.01 o 
  -3  21   4      581.19      558.87     22.42 o 
  -2  21   4      113.69       97.44      6.68 o 
  -1  21   4      286.43      279.06      9.43 o 
   0  21   4      225.13      210.08      9.87 o 
   1  21   4      302.77      274.73     12.12 o 
   2  21   4      346.43      342.89     17.32 o 
  -4  22   4      670.10      675.42     26.98 o 
  -3  22   4       55.36       62.17      8.90 o 
  -2  22   4      442.89      407.58     14.22 o 
  -1  22   4      101.67       99.46      5.60 o 
   0  22   4      169.29      184.23      9.41 o 
   1  22   4      125.34      104.97      7.50 o 
   2  22   4       90.38       93.47      9.61 o 
  -4  23   4        8.33        6.64      3.73 o 
  -3  23   4      521.90      525.66     22.06 o 
  -2  23   4       77.02       66.21      6.81 o 
  -1  23   4      142.40      143.44      6.78 o 
   0  23   4       11.34       11.30      3.18 o 
   1  23   4      124.42      106.93      7.63 o 
   2  23   4      373.73      351.06     14.57 o 
  -3  24   4       33.08       27.13      6.14 o 
  -2  24   4      355.89      342.19     13.15 o 
  -1  24   4      185.99      179.21      7.69 o 
   0  24   4       35.30       29.00      4.78 o 
   1  24   4      208.84      193.86     10.18 o 
   2  24   4        8.40       10.00      3.27 o 
  -3  25   4      541.43      552.25     23.04 o 
  -2  25   4       31.37       31.82      4.97 o 
  -1  25   4      346.85      360.54     13.51 o 
   0  25   4      132.80      123.80      7.91 o 
   1  25   4      101.04       99.13      7.86 o 
   2  25   4      486.28      501.39     18.14 o 
  -3  26   4       72.89       66.25      9.05 o 
  -2  26   4      451.22      429.68     15.49 o 
  -1  26   4      111.00      101.72      9.10 o 
   0  26   4      164.57      155.27      8.95 o 
   1  26   4      470.40      472.66     16.99 o 
  -3  27   4      423.07      464.56     16.70 o 
  -2  27   4       57.82       57.73      6.59 o 
  -1  27   4      312.41      335.36     16.79 o 
   0  27   4      127.09      125.81      8.16 o 
   1  27   4       33.04       33.16      5.23 o 
  -3  28   4        5.99        9.35      3.28 o 
  -2  28   4      551.66      542.89     18.15 o 
  -1  28   4      164.84      165.07     11.59 o 
   0  28   4      222.45      223.07     10.99 o 
   1  28   4      185.18      181.88     10.35 o 
  -2  29   4      110.99      116.16      7.91 o 
  -1  29   4      210.83      203.80     13.24 o 
   0  29   4      171.80      168.78      9.83 o 
   1  29   4      236.34      251.92     12.24 o 
  -2  30   4      474.32      491.02     17.50 o 
  -1  30   4       93.98       99.16      9.39 o 
   0  30   4      160.26      164.16      9.55 o 
  -2  31   4      345.31      350.94     14.29 o 
  -1  31   4       55.80       53.81      8.09 o 
   0  31   4      158.06      160.03      9.55 o 
  -1  32   4       50.49       53.70      8.19 o 
  -2 -27   5       67.08       69.67      9.76 o 
  -1 -27   5       87.12       97.40     10.09 o 
  -2 -26   5      685.86      726.54     28.86 o 
  -1 -26   5       15.90       19.38      5.38 o 
   0 -26   5      138.60      136.12     10.91 o 
  -2 -25   5       67.31       56.56      8.78 o 
  -1 -25   5      466.51      495.43     22.23 o 
   0 -25   5       67.62       69.81      9.13 o 
  -3 -24   5       46.41       50.62      8.27 o 
  -2 -24   5      363.46      355.31     18.74 o 
  -1 -24   5       97.84       94.43     10.04 o 
   0 -24   5      206.69      220.60     13.78 o 
  -3 -23   5       29.79       39.10      7.12 o 
  -2 -23   5        6.33        5.45      3.61 o 
  -1 -23   5      572.65      586.74     24.66 o 
   0 -23   5       15.30       17.38      3.78 o 
   1 -23   5      317.63      341.86     14.24 o 
  -3 -22   5        9.82       14.25      4.57 o 
  -2 -22   5      605.65      585.23     24.60 o 
  -1 -22   5      120.80      123.81     10.49 o 
   0 -22   5      764.65      803.57     21.39 o 
   1 -22   5      103.39      109.50      7.16 o 
  -3 -21   5       25.59       26.21      6.11 o 
  -2 -21   5        8.03        4.45      3.90 o 
  -1 -21   5      485.24      494.69     22.06 o 
   0 -21   5       72.81       70.49      5.52 o 
   1 -21   5      312.29      322.43     12.53 o 
  -3 -20   5      113.45      101.81     11.90 o 
  -2 -20   5      618.60      656.12     25.93 o 
  -1 -20   5       17.60       16.49      4.63 o 
   0 -20   5      340.32      336.98     12.50 o 
   1 -20   5        7.96        8.16      3.13 o 
  -4 -19   5       92.63       96.43      9.49 o 
  -3 -19   5      209.73      210.64     14.16 o 
  -2 -19   5      198.53      176.01     12.50 o 
  -1 -19   5     1312.72     1364.93     40.73 o 
   0 -19   5      117.44      116.78      6.52 o 
   1 -19   5      330.80      337.52     12.55 o 
  -4 -18   5      120.81      126.94     11.03 o 
  -3 -18   5       54.93       46.15      7.97 o 
  -2 -18   5     1010.97     1047.86     34.35 o 
  -1 -18   5       79.37       70.33      9.20 o 
   0 -18   5      332.25      337.32     12.02 o 
   1 -18   5      114.64      107.95      6.49 o 
  -4 -17   5       94.98      105.62     11.66 o 
  -3 -17   5       38.74       41.17      7.24 o 
  -2 -17   5      145.34      122.85     12.69 o 
  -1 -17   5      352.03      352.72     17.09 o 
   0 -17   5      179.04      157.60      7.69 o 
   1 -17   5       85.78      101.24      6.67 o 
   2 -17   5       28.76       22.23      4.37 o 
  -4 -16   5      430.18      423.48     20.76 o 
  -3 -16   5       91.94       82.75     10.35 o 
  -2 -16   5      833.22      824.14     29.14 o 
  -1 -16   5       16.94       17.61      4.99 o 
   0 -16   5      142.81      153.30      7.43 o 
   1 -16   5       61.80       62.22      5.22 o 
   2 -16   5       46.73       47.94      5.44 o 
  -4 -15   5      165.62      160.80     12.46 o 
  -3 -15   5      426.74      397.17     19.16 o 
  -2 -15   5       38.68       33.87      6.41 o 
  -1 -15   5      858.44      880.47     29.78 o 
   0 -15   5       61.66       65.18      5.24 o 
   1 -15   5      184.74      179.01      8.36 o 
   2 -15   5       69.07       62.33      5.90 o 
  -4 -14   5      142.14      142.52     11.55 o 
  -3 -14   5       66.39       59.51      8.64 o 
  -2 -14   5      572.44      561.36     22.56 o 
  -1 -14   5      177.46      168.01     11.30 o 
   0 -14   5      117.58      113.95      6.50 o 
   1 -14   5       93.06       96.27      7.19 o 
   2 -14   5      102.35       87.76      6.18 o 
  -4 -13   5      152.52      157.69     12.24 o 
  -3 -13   5      304.47      309.05     16.16 o 
  -2 -13   5      118.11      106.23      9.28 o 
  -1 -13   5      542.68      521.86     14.73 o 
   0 -13   5      162.30      157.01      7.53 o 
   1 -13   5      434.67      436.72     13.87 o 
   2 -13   5      148.02      151.23      8.14 o 
  -4 -12   5      416.66      397.55     20.76 o 
  -3 -12   5      119.56      112.55      9.72 o 
  -2 -12   5     1340.68     1316.10     39.49 o 
  -1 -12   5      364.52      338.28     11.24 o 
   0 -12   5      770.65      792.45     19.58 o 
   1 -12   5      644.93      619.19     17.30 o 
   2 -12   5      127.03      120.80      6.93 o 
  -4 -11   5      103.99       94.22     10.26 o 
  -3 -11   5      283.03      273.83     23.69 o 
  -2 -11   5       99.56       85.61      8.75 o 
  -1 -11   5      402.23      415.81     12.14 o 
   0 -11   5        3.88        5.61      1.78 o 
   1 -11   5      565.53      575.84     16.39 o 
   2 -11   5      226.75      214.82      9.70 o 
  -4 -10   5      214.51      205.05     13.98 o 
  -3 -10   5       43.00       41.31      7.18 o 
  -1 -10   5      547.61      496.90     13.99 o 
   0 -10   5      238.06      250.08      8.12 o 
   1 -10   5       44.42       47.54      5.30 o 
   2 -10   5      356.55      353.88     12.79 o 
  -4  -9   5      104.24       97.93      9.52 o 
  -3  -9   5      370.01      358.57     17.10 o 
  -2  -9   5       19.83       19.33      4.77 o 
  -1  -9   5      504.98      518.45     12.33 o 
   0  -9   5       59.34       64.34      4.36 o 
   1  -9   5      541.89      569.51     16.15 o 
   2  -9   5      505.67      497.74     15.75 o 
  -4  -8   5      121.21      118.74     10.30 o 
  -3  -8   5       79.84       82.21      8.93 o 
  -2  -8   5      262.98      269.48     13.93 o 
  -1  -8   5      330.67      307.50      8.81 o 
   0  -8   5      586.12      594.04     13.81 o 
   1  -8   5      315.42      326.26     11.53 o 
   2  -8   5      584.33      575.36     20.67 o 
  -4  -7   5      174.84      170.06     12.22 o 
  -3  -7   5      188.29      194.99     12.77 o 
  -2  -7   5      203.21      191.87     12.79 o 
  -1  -7   5       83.30       95.14      4.61 o 
   0  -7   5       12.34       14.86      2.71 o 
   1  -7   5      753.16      761.98     19.33 o 
   2  -7   5      289.61      297.03     13.94 o 
  -4  -6   5      197.72      222.71     14.81 o 
  -3  -6   5      250.83      256.35     14.30 o 
  -2  -6   5      231.55      243.93     10.13 o 
  -1  -6   5       26.06       28.89      3.57 o 
   0  -6   5      931.63      930.83     18.40 o 
   1  -6   5      269.02      254.78     10.04 o 
   2  -6   5      411.50      419.14     16.98 o 
  -5  -5   5      137.51      148.27     12.23 o 
  -4  -5   5      302.10      315.23     16.72 o 
  -3  -5   5      911.52      935.53     30.56 o 
  -2  -5   5      996.39      969.45     24.01 o 
  -1  -5   5      530.57      529.80     13.11 o 
   0  -5   5       74.74       74.47      4.36 o 
   1  -5   5      702.73      688.81     18.03 o 
   2  -5   5      204.15      206.11     11.47 o 
  -5  -4   5      236.90      258.07     19.87 o 
  -4  -4   5      270.53      280.08     15.95 o 
  -3  -4   5      145.21      151.37     16.16 o 
  -2  -4   5      163.89      132.27     13.69 o 
  -1  -4   5       45.47       46.11      4.32 o 
   0  -4   5      603.66      609.18     14.64 o 
   1  -4   5       39.14       43.20      5.82 o 
   2  -4   5      501.42      540.54     19.75 o 
  -5  -3   5      240.22      275.85     16.72 o 
  -4  -3   5      124.33      136.09     11.36 o 
  -3  -3   5      350.66      368.05     13.19 o 
  -2  -3   5     1133.22     1130.72     26.83 o 
  -1  -3   5      454.73      469.90     12.39 o 
   0  -3   5       20.38       22.03      3.10 o 
   1  -3   5      108.52      116.48      9.29 o 
   2  -3   5      194.30      201.32     14.52 o 
  -5  -2   5      273.53      314.30     17.81 o 
  -4  -2   5      466.30      486.23     21.29 o 
  -3  -2   5      845.05      908.79     27.99 o 
  -2  -2   5      431.47      463.17     14.56 o 
  -1  -2   5       92.26       94.54      5.35 o 
   0  -2   5      580.47      568.72     13.84 o 
   1  -2   5       58.96       64.10      8.03 o 
   2  -2   5      349.10      352.16     17.20 o 
  -5  -1   5      179.11      190.65     13.99 o 
  -4  -1   5      275.92      272.00     12.18 o 
  -3  -1   5     1568.83     1659.75     36.44 o 
  -2  -1   5       88.39       88.86      6.33 o 
  -1  -1   5      464.97      465.69     12.29 o 
   0  -1   5       76.05       69.39      5.37 o 
   1  -1   5       87.73       84.79      8.32 o 
   2  -1   5      153.70      158.23     11.44 o 
  -5   0   5      339.20      358.54     19.26 o 
  -4   0   5      242.57      267.06     12.11 o 
  -3   0   5      382.77      395.40     14.20 o 
  -2   0   5      392.76      394.06     13.30 o 
  -1   0   5        2.06        5.72      2.79 o 
   0   0   5      236.12      229.64     12.25 o 
   1   0   5       34.93       35.30      6.18 o 
   2   0   5      130.16      139.43     10.64 o 
  -5   1   5      200.56      216.78     14.59 o 
  -4   1   5      298.77      294.85     12.69 o 
  -3   1   5     1550.77     1625.67     36.39 o 
  -2   1   5       89.98       90.36      6.30 o 
  -1   1   5      493.82      491.26     12.47 o 
   0   1   5       73.29       62.48      7.87 o 
   1   1   5       65.58       68.19      8.51 o 
   2   1   5      158.59      167.18     11.64 o 
  -5   2   5      280.56      305.98     13.83 o 
  -4   2   5      450.84      470.22     16.64 o 
  -3   2   5      923.58      949.92     24.34 o 
  -2   2   5      432.29      437.38     14.17 o 
  -1   2   5       90.75       88.64      6.17 o 
   0   2   5      625.88      587.30     20.74 o 
   1   2   5       67.73       67.65     10.51 o 
   2   2   5      317.02      330.35     16.83 o 
  -5   3   5      254.52      288.99     13.44 o 
  -4   3   5      137.53      137.42      8.66 o 
  -3   3   5      283.85      303.49     12.46 o 
  -2   3   5     1181.09     1172.17     27.00 o 
  -1   3   5      501.61      499.79     14.55 o 
   0   3   5       16.83       27.30      5.40 o 
   1   3   5       85.28       90.50      8.23 o 
   2   3   5      197.83      212.50     13.27 o 
  -5   4   5      201.39      232.12     11.95 o 
  -4   4   5      294.04      306.07     12.99 o 
  -3   4   5      172.65      181.04      9.34 o 
  -2   4   5       88.42       92.84      6.99 o 
  -1   4   5       44.51       42.65      4.94 o 
   0   4   5      600.80      602.35     21.68 o 
   1   4   5       60.17       52.35      7.39 o 
   2   4   5      463.94      470.24     43.53 o 
  -5   5   5      144.58      163.15      9.87 o 
  -4   5   5      268.57      284.82     12.59 o 
  -3   5   5      886.63      916.82     24.04 o 
  -2   5   5     1041.36      999.66     29.86 o 
  -1   5   5      491.58      498.89     16.48 o 
   0   5   5       79.92       66.65      8.04 o 
   1   5   5      682.06      693.77     24.69 o 
   2   5   5      215.59      222.81     13.61 o 
  -4   6   5      189.86      203.20     10.53 o 
  -3   6   5      274.52      277.81     11.55 o 
  -2   6   5      241.53      247.33     12.80 o 
  -1   6   5       25.23       31.06      4.24 o 
   0   6   5      905.24      885.02     33.09 o 
   1   6   5      293.36      290.42     14.78 o 
   2   6   5      425.12      413.68     19.41 o 
  -4   7   5      151.33      151.12      9.07 o 
  -3   7   5      188.66      213.47     10.02 o 
  -2   7   5      207.79      188.81     11.18 o 
  -1   7   5       89.52       91.43      6.01 o 
   0   7   5       14.72       13.54      4.20 o 
   1   7   5      748.80      751.54     26.36 o 
   2   7   5      314.15      312.39     16.65 o 
  -4   8   5      135.21      130.99      8.34 o 
  -3   8   5       97.82       95.32      6.66 o 
  -2   8   5      266.54      275.07     13.52 o 
  -1   8   5      334.09      307.82     11.21 o 
   0   8   5      621.06      603.32     21.94 o 
   1   8   5      335.97      319.64     16.02 o 
   2   8   5      585.36      568.96     23.66 o 
  -4   9   5      111.30      115.40      7.89 o 
  -3   9   5      340.81      335.00     16.19 o 
  -2   9   5       26.16       25.99      5.15 o 
  -1   9   5      542.59      554.43     15.95 o 
   0   9   5       60.64       73.66      8.76 o 
   1   9   5      540.30      557.82     22.09 o 
   2   9   5      513.54      487.02     28.95 o 
  -4  10   5      242.82      240.51     11.52 o 
  -3  10   5       37.20       42.14      6.59 o 
  -2  10   5       68.94       66.07      8.08 o 
  -1  10   5      550.88      496.71     15.14 o 
   0  10   5      241.31      238.08     13.24 o 
   1  10   5       34.04       40.05      9.73 o 
   2  10   5      354.02      352.47     17.93 o 
  -4  11   5      102.78      107.95      9.49 o 
  -3  11   5      291.55      286.96     14.62 o 
  -2  11   5       86.25       77.18      5.89 o 
  -1  11   5      317.29      307.08     11.83 o 
   0  11   5        5.98        8.08      3.57 o 
   1  11   5      571.74      571.49     22.72 o 
   2  11   5      210.51      212.24     22.24 o 
  -4  12   5      404.79      385.79     18.66 o 
  -3  12   5      115.77      112.07      9.07 o 
  -2  12   5     1350.99     1369.40     30.52 o 
  -1  12   5      365.52      339.68     12.15 o 
   0  12   5      724.32      712.21     25.78 o 
   1  12   5      643.51      617.41     24.09 o 
   2  12   5      128.32      119.01     10.42 o 
  -4  13   5      153.59      155.15     11.68 o 
  -3  13   5      300.42      285.49     25.07 o 
  -2  13   5      112.10       97.45      6.49 o 
  -1  13   5      543.48      520.02     15.72 o 
   0  13   5      163.52      156.49     11.00 o 
   1  13   5      439.07      444.26     31.33 o 
   2  13   5      155.04      146.90     11.63 o 
  -4  14   5      125.96      128.64     10.51 o 
  -3  14   5       81.83       81.69      8.64 o 
  -2  14   5      593.48      587.06     17.20 o 
  -1  14   5      179.74      178.51     11.08 o 
   0  14   5      170.24      168.74     11.26 o 
   1  14   5      115.48      105.58      9.60 o 
   2  14   5       78.86       66.75      9.25 o 
  -4  15   5      171.42      169.06     12.18 o 
  -3  15   5      402.47      388.19     18.04 o 
  -2  15   5       47.05       42.83      5.25 o 
  -1  15   5      918.26      904.32     32.55 o 
   0  15   5       66.29       72.78      9.16 o 
   1  15   5      148.22      137.71     10.87 o 
   2  15   5       98.34       96.47     10.04 o 
  -4  16   5      418.83      416.39     20.09 o 
  -3  16   5      112.88      101.93      8.70 o 
  -2  16   5      829.55      815.76     23.19 o 
  -1  16   5       17.21       19.29      4.62 o 
   0  16   5      126.17      141.56     19.43 o 
   1  16   5       85.90       84.65     10.22 o 
  -4  17   5       95.60      103.24      9.46 o 
  -3  17   5       22.17       33.71      6.30 o 
  -2  17   5      157.89      151.83      8.32 o 
  -1  17   5      325.91      333.55     16.29 o 
   0  17   5      181.16      166.74     15.03 o 
   1  17   5       65.22       71.02      9.32 o 
   2  17   5       34.73       26.08      5.89 o 
  -4  18   5      117.55      118.68     10.28 o 
  -3  18   5       69.27       61.67      8.37 o 
  -2  18   5      989.36      996.51     25.52 o 
  -1  18   5       78.80       79.52      9.44 o 
   0  18   5      296.43      295.18     15.91 o 
   1  18   5      128.19      111.25     10.13 o 
  -4  19   5       90.70       87.60     10.64 o 
  -3  19   5      188.86      175.25     12.05 o 
  -2  19   5      213.26      193.60      9.58 o 
  -1  19   5     1290.22     1262.35     38.73 o 
   0  19   5      125.74      122.23     10.13 o 
   1  19   5      325.37      317.58     17.09 o 
  -3  20   5      141.21      116.34     10.60 o 
  -2  20   5      594.45      633.46     19.30 o 
  -1  20   5       17.23       17.10      4.79 o 
   0  20   5      395.67      398.39     18.56 o 
   1  20   5       12.87       14.61      4.84 o 
  -3  21   5       13.59       12.29      4.31 o 
  -2  21   5       11.01        9.00      2.95 o 
  -1  21   5      518.30      540.12     22.08 o 
   0  21   5       77.77       85.74     10.27 o 
   1  21   5      319.06      336.33     17.68 o 
  -3  22   5        5.37        2.78      3.11 o 
  -2  22   5      604.27      580.91     18.49 o 
  -1  22   5      120.30      117.13     10.06 o 
   0  22   5      723.26      746.71     28.28 o 
   1  22   5      112.98      107.15      9.79 o 
  -3  23   5       32.28       34.57      6.75 o 
  -2  23   5        3.83        2.17      2.32 o 
  -1  23   5      569.07      609.46     24.21 o 
   0  23   5       21.57       24.88      6.00 o 
   1  23   5      308.01      303.57     17.22 o 
  -3  24   5       38.49       33.05      6.62 o 
  -2  24   5      365.97      356.59     14.07 o 
  -1  24   5       97.17       86.44     10.66 o 
   0  24   5      189.50      194.57     13.23 o 
  -2  25   5       65.39       52.26      6.20 o 
  -1  25   5      429.97      438.78     20.75 o 
   0  25   5       73.59       62.88      9.00 o 
  -2  26   5      689.58      704.29     21.67 o 
  -1  26   5       15.54       20.98      8.45 o 
   0  26   5      156.68      149.72      9.28 o 
  -2  27   5       67.05       69.17      9.28 o 
  -1  27   5      126.33      133.26     11.09 o 
  -1 -21   6      156.89      184.77     13.14 o 
  -2 -20   6      145.56      148.00     11.86 o 
  -1 -20   6       56.22       59.69      8.81 o 
  -2 -19   6      140.13      143.21     11.57 o 
  -1 -19   6      183.44      176.32     12.58 o 
   0 -19   6      102.55      105.45      6.53 o 
  -2 -18   6      109.71      110.90     10.13 o 
  -1 -18   6      157.47      154.33     11.65 o 
   0 -18   6      419.96      430.28     14.60 o 
  -3 -17   6        5.21        8.03      3.92 o 
  -2 -17   6      194.76      184.68     13.78 o 
  -1 -17   6      135.36      127.96     10.58 o 
   0 -17   6      119.00      120.12      6.85 o 
  -3 -16   6       34.80       33.72      6.79 o 
  -2 -16   6      205.66      203.38     13.57 o 
  -1 -16   6       68.80       73.75      9.65 o 
   0 -16   6      765.10      859.03     22.32 o 
  -3 -15   6       66.97       61.37      9.43 o 
  -2 -15   6      217.52      214.22     13.86 o 
  -1 -15   6      498.27      499.97     21.66 o 
   0 -15   6       20.19       29.30      3.72 o 
  -3 -14   6      110.38       97.66      9.70 o 
  -2 -14   6      263.82      271.11     15.60 o 
  -1 -14   6       99.02      101.99      9.09 o 
   0 -14   6      654.51      682.29     18.95 o 
  -3 -13   6       78.71       75.85     10.02 o 
  -2 -13   6      229.18      245.12     14.82 o 
  -1 -13   6      325.23      332.69     16.59 o 
   0 -13   6      217.59      208.46      9.16 o 
   1 -13   6      282.29      269.50     13.13 o 
  -3 -12   6      154.49      164.73     12.56 o 
  -2 -12   6      329.84      327.79     17.27 o 
  -1 -12   6      156.01      149.40     11.14 o 
   0 -12   6      392.88      403.32     13.41 o 
   1 -12   6       87.38       91.08      7.28 o 
  -3 -11   6      149.03      150.92     12.06 o 
  -2 -11   6      155.49      158.67     11.71 o 
  -1 -11   6      193.65      202.37     12.39 o 
   0 -11   6      126.80      128.05      8.28 o 
   1 -11   6      264.68      282.79     19.95 o 
  -4 -10   6      146.44      151.12     12.36 o 
  -3 -10   6      417.84      455.79     21.20 o 
  -2 -10   6      121.69      121.32     10.03 o 
  -1 -10   6      232.84      223.89     13.25 o 
   0 -10   6      139.67      145.03      8.66 o 
   1 -10   6       22.11       23.37      4.21 o 
  -4  -9   6      698.85      752.44     29.72 o 
  -3  -9   6      175.56      194.81     13.43 o 
  -2  -9   6       63.54       60.47      8.50 o 
  -1  -9   6       65.32       76.92      8.14 o 
   0  -9   6      144.47      139.14      8.74 o 
   1  -9   6      165.37      192.71     10.35 o 
  -4  -8   6      341.49      347.64     19.23 o 
  -3  -8   6      448.27      466.11     21.36 o 
  -2  -8   6      108.02      118.63      9.81 o 
  -1  -8   6       70.31       63.28      7.32 o 
   0  -8   6        1.89        6.10      2.97 o 
   1  -8   6       92.26       90.80      6.96 o 
  -4  -7   6      725.81      764.80     29.85 o 
  -3  -7   6      233.91      237.43     14.65 o 
  -2  -7   6      428.78      419.69     19.00 o 
  -1  -7   6        8.28        8.15      3.49 o 
   0  -7   6       49.97       51.33      7.18 o 
   1  -7   6      100.43       95.70      7.45 o 
  -4  -6   6      148.17      161.86     14.78 o 
  -3  -6   6      766.51      791.36     28.91 o 
  -2  -6   6       32.60       40.77      7.22 o 
  -1  -6   6      165.98      168.62      8.58 o 
   0  -6   6       16.69       26.10      5.07 o 
   1  -6   6       75.48       71.47      9.09 o 
  -4  -5   6      290.02      307.20     17.42 o 
  -3  -5   6      334.71      342.65     17.62 o 
  -2  -5   6      125.01      114.70      9.43 o 
  -1  -5   6      223.98      261.21     10.90 o 
   0  -5   6       78.37       70.23      7.23 o 
   1  -5   6       83.89       98.65      9.38 o 
  -4  -4   6       99.07      110.49     11.64 o 
  -3  -4   6      182.87      187.97     15.18 o 
  -2  -4   6      237.69      247.04     17.48 o 
  -1  -4   6      288.94      288.86     20.96 o 
   0  -4   6       91.42       85.99      7.68 o 
   1  -4   6        2.50        8.38      3.73 o 
  -4  -3   6      433.55      447.83     21.50 o 
  -3  -3   6       13.26       17.17      5.25 o 
  -2  -3   6      113.65      130.55     11.98 o 
  -1  -3   6      757.36      811.50     21.50 o 
   0  -3   6       84.39       82.00      8.17 o 
   1  -3   6      140.15      160.55     11.16 o 
  -4  -2   6      206.65      202.56     13.82 o 
  -3  -2   6      108.65      104.02      9.66 o 
  -2  -2   6      567.70      591.51     18.23 o 
  -1  -2   6      161.00      197.89     10.64 o 
   0  -2   6      231.51      233.12     12.87 o 
   1  -2   6       37.81       30.00      5.82 o 
  -4  -1   6      171.54      174.01     12.79 o 
  -3  -1   6      340.01      383.08     14.28 o 
  -2  -1   6      507.13      540.96     20.58 o 
  -1  -1   6     1187.00     1253.94     29.59 o 
   0  -1   6        8.96       19.41      4.61 o 
   1  -1   6      327.85      311.22     15.90 o 
  -4   0   6       20.35       25.07      5.96 o 
  -3   0   6     1117.50     1137.60     28.86 o 
  -2   0   6      137.49      158.55     13.08 o 
  -1   0   6      655.10      661.00     18.88 o 
   0   0   6      722.69      692.25     24.73 o 
   1   0   6        3.15        6.80      3.45 o 
  -4   1   6      175.42      167.69     20.00 o 
  -3   1   6      302.69      342.80     13.75 o 
  -2   1   6      491.54      505.30     20.32 o 
  -1   1   6     1203.57     1328.10     30.17 o 
   0   1   6       15.46       16.25      4.84 o 
   1   1   6      290.01      274.65     15.44 o 
  -4   2   6      195.87      204.10     12.96 o 
  -3   2   6      132.95      150.61     13.43 o 
  -2   2   6      613.51      651.13     23.17 o 
  -1   2   6      163.45      187.55      9.64 o 
   0   2   6      236.42      243.63     14.36 o 
   1   2   6       34.24       35.68      6.62 o 
  -4   3   6      452.45      463.46     17.08 o 
  -3   3   6       18.81       27.48      5.61 o 
  -2   3   6       96.38       98.50      8.80 o 
  -1   3   6      778.12      840.42     22.13 o 
   0   3   6       78.80       79.58      9.53 o 
   1   3   6      121.67      136.75     10.83 o 
  -4   4   6      117.15      131.94      8.69 o 
  -3   4   6      159.34      166.73     11.50 o 
  -2   4   6      223.11      245.96     13.37 o 
  -1   4   6      254.64      252.31     13.97 o 
   0   4   6       56.75       66.75      8.83 o 
   1   4   6        2.70        5.84      3.34 o 
  -4   5   6      248.17      282.38     26.56 o 
  -3   5   6      351.93      349.30     17.16 o 
  -2   5   6      105.69      107.84      8.88 o 
  -1   5   6      210.83      239.44     16.58 o 
   0   5   6       62.32       56.38      8.19 o 
   1   5   6       94.35       85.88      8.97 o 
  -4   6   6      171.81      194.72     12.92 o 
  -3   6   6      794.37      800.58     28.24 o 
  -2   6   6       44.02       49.86      7.37 o 
  -1   6   6      149.24      145.98     10.42 o 
   0   6   6       31.00       31.47      6.16 o 
   1   6   6       70.46       64.34      9.19 o 
  -4   7   6      705.58      750.79     28.60 o 
  -3   7   6      198.33      217.06     13.55 o 
  -2   7   6      415.68      441.95     18.67 o 
  -1   7   6        0.46        7.60      3.33 o 
   0   7   6       59.98       63.76      8.73 o 
   1   7   6      113.87      108.64      9.63 o 
  -4   8   6      350.73      390.42     19.51 o 
  -3   8   6      456.98      464.65     22.34 o 
  -2   8   6       97.21      109.75      9.02 o 
  -1   8   6      100.38       89.99      8.04 o 
   0   8   6       11.76       17.69      4.93 o 
   1   8   6       87.18       86.22      9.14 o 
  -4   9   6      705.37      768.98     28.81 o 
  -3   9   6      167.77      177.73     12.18 o 
  -2   9   6       82.80       81.10      8.31 o 
  -1   9   6       47.95       54.12      7.66 o 
   0   9   6      167.81      162.40     11.32 o 
   1   9   6      199.02      202.53     13.04 o 
  -4  10   6      167.50      181.31     12.71 o 
  -3  10   6      431.76      453.37     22.09 o 
  -2  10   6      111.88      117.12      9.29 o 
  -1  10   6      280.30      276.00     14.57 o 
   0  10   6      111.27      116.42      9.82 o 
   1  10   6       20.06       18.69      5.49 o 
  -3  11   6      140.16      148.09     11.04 o 
  -2  11   6      180.62      183.95     11.59 o 
  -1  11   6      160.54      151.35     10.88 o 
   0  11   6      149.27      149.21     11.54 o 
   1  11   6      262.78      250.95     15.33 o 
  -3  12   6      178.98      185.30     12.27 o 
  -2  12   6      324.68      332.64     16.16 o 
  -1  12   6      192.07      197.62     12.29 o 
   0  12   6      366.53      380.26     18.58 o 
   1  12   6       82.04       70.61     18.52 o 
  -3  13   6       64.29       72.94      9.08 o 
  -2  13   6      232.05      231.09     13.38 o 
  -1  13   6      284.90      277.39     18.51 o 
   0  13   6      239.93      232.52     14.18 o 
   1  13   6      269.35      241.51     14.98 o 
  -3  14   6      124.00      123.99     10.05 o 
  -2  14   6      253.60      236.88     13.69 o 
  -1  14   6      109.41      107.62      9.07 o 
   0  14   6      651.27      698.90     55.40 o 
  -3  15   6       50.35       43.00      7.19 o 
  -2  15   6      200.91      190.24     12.18 o 
  -1  15   6      475.28      473.66     20.69 o 
   0  15   6       19.78       27.42      6.21 o 
  -3  16   6       47.66       45.73      8.39 o 
  -2  16   6      218.04      198.71     12.40 o 
  -1  16   6       65.42       74.59      9.44 o 
   0  16   6      733.49      831.47     30.64 o 
  -3  17   6       13.59       13.10      4.27 o 
  -2  17   6      189.74      175.00     18.25 o 
  -1  17   6      154.26      144.55     10.89 o 
   0  17   6      114.04      102.62      9.72 o 
  -2  18   6      115.53      115.79     14.90 o 
  -1  18   6      158.70      144.69     11.19 o 
   0  18   6      411.70      427.17     20.49 o 
  -2  19   6      136.31      146.13     17.47 o 
  -1  19   6      147.44      145.05     11.20 o 
   0  19   6      112.20      127.58     12.19 o 
  -2  20   6      146.54      127.51     16.13 o 
  -1  20   6       66.57       75.29      9.95 o 
  -1  21   6      177.98      205.09     13.41 o 
  -2  -8   7       54.02       56.67     12.00 o 
  -2  -7   7      377.08      391.01     26.62 o 
  -2  -6   7        4.68        2.46      5.28 o 
  -2  -5   7      241.99      249.17     20.34 o 
  -2  -4   7        9.19       16.12      6.22 o 
  -2  -3   7      538.51      574.40     32.48 o 
  -1  -3   7      143.69      156.42     15.11 o 
  -2  -2   7       48.51       49.95     10.48 o 
  -1  -2   7      280.56      323.39     22.61 o 
  -2  -1   7      474.97      508.85     30.22 o 
  -1  -1   7       34.61       57.29     10.82 o 
  -2   0   7       23.67       40.84      9.01 o 
  -1   0   7      519.08      518.71     30.16 o 
  -2   1   7      467.45      507.53     21.17 o 
  -1   1   7       30.66       54.51     10.56 o 
  -2   2   7       43.60       50.23      7.50 o 
  -1   2   7      283.65      337.44     23.86 o 
  -2   3   7      551.84      554.97     22.44 o 
  -1   3   7      136.36      141.94     15.36 o 
  -2   4   7       10.62       32.53      5.89 o 
  -1   4   7      256.69      271.07     21.23 o 
  -2   5   7      240.44      266.70     14.63 o 
  -1   5   7       13.44       21.04      6.92 o 
  -2   6   7        5.49        6.39      4.32 o 
  -1   6   7      416.31      442.37     28.80 o 
  -2   7   7      341.04      394.62     26.70 o 
  -1   7   7      138.28      141.48     15.58 o 
  -2   8   7       59.92       69.92     12.57 o 
  -1   8   7      282.23      300.60     23.52 o 
                                                 
